# Supplementary material for: A Genome-Wide Analysis of Nuclear Mitochondrial DNA Sequences (NUMTs) in Chrysomelidae Species (Coleoptera)
Source: Insects. 2025 Feb 2;16(2):150. doi: 10.3390/insects16020150 (PMC11856540; doi:10.3390/insects16020150)
Supplement: Supplementary file 1 [file insects-16-00150-s001.zip]

Archive with 30 entries (30 files):
- Figure S1.tif
- Figure S2a.tif
- Figure S2b.tif
- Figure S2c.tif
- Figure S2d.tif
- Figure S2e.tif
- Figure S2f.tif
- Figure S2g.tif
- Figure S2h.tif
- Figure S2i.tif
- Figure S2j.tif
- Figure S2k.tif
- Figure S2l.tif
- Figure S2m.tif
- Figure S2n.tif
- Figure S2o.tif
- Figure S2p.tif
- Figure S2q.tif
- Figure S2r.tif
- Figure S3.tif
- Figure S4.tif
- Figure S5a.tif
- Figure S5b.tif
- Figure S6.tif
- Figure S7a.tif
- Figure S7b.tif
- Figure S8.tif
- Figure S9.tif
- Figure-Supplementary Materials.pdf
- Table-Supplementary Materials.xlsx
