# Supplementary material for: A Genome-Wide Analysis of Nuclear Mitochondrial DNA Sequences (NUMTs) in Chrysomelidae Species (Coleoptera)
Source: Insects. 2025 Feb 2;16(2):150. doi: 10.3390/insects16020150 (PMC11856540; doi:10.3390/insects16020150)
Supplement: Supplementary file 1 [file insects-16-00150-s001.zip › Table-Supplementary Materials.xlsx]

## Sheet: Table S1
Table S1: Length and codon usage of mitochondrial PCGs at start and termination sites in Chrysomelidae species
Species	ND1			ND2			ND3			ND4			NAD4L			ND5			ND6			COX1			COX2			COX3			ATP6			ATP8			CYTB
	Length (bp)	start	stop	Length (bp)	start	stop	Length (bp)	start	stop	Length (bp)	start	stop	Length (bp)	start	stop	Length (bp)	start	stop	Length (bp)	start	stop	Length (bp)	start	stop	Length (bp)	start	stop	Length (bp)	start	stop	Length (bp)	start	stop	Length (bp)	start	stop	Length (bp)	start	stop
Diabrotica virgifera virgifera	951	TTG	TAG	1011	ATT	TAA	354	ATA	TAG	1323	ATG	TAT	285	ATG	TAA	1710	ATT	TAC	507	ATT	TAA	1548	ATT	TAA	690	ATT	TCA	789	ATG	TAT	675	ATG	TAA	156	ATT	TAA	1140	ATG	TAG
Phyllotreta cruciferae	948	TTG	TAG	999	ATT	TAA	354	ATA	TAG	1320	ATG	TAT	279	ATG	TAA	1668	ATT	TAC	474	ATA	TAA	1548	ATT	TAA	681	ATT	TAC	789	ATG	TAT	675	ATG	TAA	156	ATC	TAA	1140	ATG	TAA
Callosobruchus maculatus	951	TTG	TAA	1014	ATT	TAA	354	ATA	TAG	1329	ATG	TAT	285	ATG	TAA	1710	ATT	TAC	510	ATA	TAA	1548	ATT	TAA	690	ATT	TCA	789	ATG	TAT	675	ATG	TAA	156	ATT	TAA	1140	ATG	TAA
Plagiodera versicolora	951	TTG	TAG	1008	ATA	TAA	354	ATC	TAG	1329	ATG	TAC	288	ATG	TAA	1707	ATT	TAC	510	ATA	TAA	1548	ATC	TAA	690	ATT	TCA	789	ATG	TAT	672	ATG	TAA	156	ATC	TAA	1137	ATA	TAG
Diorhabda carinata	951	TTG	TAG	1014	ATA	TAA	354	ATT	TAG	1332	ATG	TAA	282	ATG	TAA	1707	ATT	TAC	504	ATA	TAA	1548	ATT	TAA	690	ATT	TCA	789	ATG	TAA	675	ATG	TAA	156	ATT	TAA	1140	ATG	TAG
Diorhabda carinulata	951	TTG	TAG	1014	ATA	TAA	354	ATT	TAG	1332	ATG	TAA	282	ATG	TAA	1707	ATT	TAC	504	ATA	TAA	1548	ATT	TAA	690	ATT	TCA	789	ATG	TAA	675	ATG	TAA	156	ATT	TAA	1140	ATG	TAG
Ophraella communa	951	TTG	TAG	1011	ATT	TAA	354	ATC	TAA	1323	ATG	TAA	276	ATG	TAA	1710	ATT	TAA	504	ATA	TAA	1548	ATT	TAA	690	ATT	TCA	789	ATG	TAT	675	ATG	TAT	156	ATT	TAA	1140	ATG	TAG
Brontispa longissima	948	TTG	TAG	1005	ATA	TAA	348	ATA	TAG	1323	ATG	TGT	288	ATG	TAA	1710	ATT	TAT	486	ATT	TAA	1548	ATC	TAA	681	ATT	TCG	789	ATA	TAT	669	ATG	TAA	153	ATG	TAA	1140	ATG	TAG
Diabrotica undecimpunctata	951	TTG	TAG	1011	ATT	TAA	354	ATA	TAG	1323	ATG	TAT	285	ATG	TAA	1710	ATT	TAC	507	ATT	TAA	1548	ATT	TAA	690	ATT	TCA	789	ATG	TAT	675	ATG	TAA	156	ATT	TAA	1140	ATG	TAG
Phyllotreta striolata	948	TTG	TAG	999	ATT	TAA	354	ATA	TAG	1320	ATG	TAT	279	ATG	TAA	1668	ATT	TAC	477	ATT	TAA	1548	ATT	TAA	681	ATC	TAC	789	ATG	TAT	675	ATG	TAA	156	ATC	TAA	1140	ATG	TAA
Cryptocephalus moraei	951	TTG	TAG	1008	ATC	TAA	354	ATT	TAA	1323	ATG	TAC	288	ATG	TAA	1707	ATT	TGC	504	ATG	TAA	1548	ATT	TAA	690	ATC	TCA	789	ATG	TAT	675	ATG	TAA	156	ATT	TAA	1140	ATG	TAA
Lochmaea capreae	951	TTG	TAG	1014	ATT	TAA	354	ATA	TAG	1335	ATG	TAA	282	ATG	TAA	1707	ATT	TAC	501	ATA	TAA	1548	ATT	TAA	690	ATC	TCA	789	ATG	TAT	675	ATG	TAA	156	ATT	TAA	1140	ATG	TAA
Bruchidius siliquastri	951	TTG	TAA	1014	ATT	TAA	354	ATA	TAA	1332	ATG	TAT	285	ATG	TAA	1713	ATT	TAC	510	ATT	TAA	1548	ACC	TAA	690	ATT	TCA	789	ATG	TAA	675	ATG	TAA	156	ATT	TAA	1143	ATG	TAG
Galeruca laticollis	951	TTG	TAG	1014	ATT	TAA	354	ATT	TAG	1335	ATG	TAT	282	ATG	TAA	1707	ATT	TAC	504	ATA	TAA	1548	ATT	TAA	690	ATT	TCA	789	ATG	TAA	675	ATG	TAA	156	ATT	TAA	1140	ATG	TAG
Chrysolina oricalcia	951	TTG	TAG	1011	ATT	TAA	354	ATC	TTG	1335	ATG	TAT	288	ATG	TAA	1710	ATT	TAT	507	ATT	TAA	1542	ATT	TAA	690	ATG	TCA	789	ATG	TAT	669	ATG	TAA	156	ATT	TAA	1140	ATG	TAA
Neocrepidodera transversa	951	TTG	TAG	1014	ATC	TAA	354	ATT	TAG	1326	ATG	TAC	282	ATG	TAA	1707	ATA	TAC	495	ATA	TAA	1548	ATT	TAA	690	ATG	TCA	789	ATG	TAA	672	ATG	TAA	156	ATC	TAA	1140	ATG	TAG
Crioceris asparagi	951	TTG	TAG	1017	ATT	TAA	354	ATT	TAA	1329	ATG	TAT	282	ATG	TAA	1707	ATT	TAT	504	ATT	TAA	1545	ATT	TAA	690	ATT	TCA	789	ATG	TAA	675	ATG	TAA	156	ATC	TAA	1137	ATG	TAA
Agelastica alni	951	TTG	TAA	1017	ATC	TAA	354	ATT	TAG	1338	ATG	TAT	282	ATG	TAA	1704	ATT	TAC	501	ATT	TAA	1548	ATT	TAA	690	ATT	TCA	789	ATG	TAT	675	ATG	TAA	156	ATT	TAA	1137	ATG	TAG
Crepidodera aurea	951	TTG	TAG	1014	ATT	TAA	354	ATT	TAG	1332	ATG	TAA	282	ATG	TAA	1701	ATT	TAC	489	ATC	TAA	1548	ATT	TAA	690	ATT	TCA	789	ATG	TAA	675	ATG	TAA	156	ATT	TAA	1137	ATG	TAG
Chrysolina americana	951	TTG	TAG	1011	ATT	TAA	354	ATA	TTG	1335	ATG	TAT	288	ATG	TAA	1710	ATT	TAT	510	TTG	TAA	1542	ATT	TAA	684	ATG	TAA	789	ATG	TAA	669	ATG	TAA	159	ATT	TAA	1140	ATG	TAG
Lochmaea crataegi	951	TTG	TAG	1014	ATT	TAA	354	ATA	TAG	1335	ATG	TAA	282	ATG	TAA	1707	ATT	TAC	504	ATA	TAA	1548	ATT	TAA	690	ATT	TCA	789	ATG	TAT	675	ATG	TAA	156	ATT	TAA	1140	ATG	TAA
Gastrophysa polygoni	951	TTG	TAG	1011	ATT	TAA	354	ATT	TAG	1332	ATG	TAT	288	ATG	TAG	1719	ATC	TAC	510	ATT	TAA	1548	ATC	TAA	690	ATT	TCA	789	ATG	TAT	672	ATG	TAA	156	ATA	TAA	1140	ATG	TAG
Cryptocephalus primarius	951	ATA	TAG	1005	ATT	TAA	354	ATT	TAA	1326	ATG	TAT	288	ATG	TAA	1704	ATC	TGC	504	ATG	TAA	1542	ATC	TAA	684	ATT	TAG	789	ATG	TAT	675	ATG	TAA	156	ATT	TAA	1140	ATG	TAA
Hermaeophaga mercurialis	951	ATG	TAG	1014	ATT	TAA	354	ATA	TAG	1335	ATG	TAT	282	ATG	TAA	1707	ATT	TAC	492	ATT	TAA	1548	ATT	TAA	690	ATT	TCA	789	ATG	TAT	675	ATG	TAA	156	ATT	TAA	1140	ATG	TAG
Galerucella nymphaeae	951	TTG	TAG	1014	ATT	TAA	354	ATA	TAA	1335	ATG	TAA	282	ATG	TAA	1707	ATT	TAC	504	ATT	TAA	1548	ATT	TAA	690	ATT	TCA	789	ATG	TAT	675	ATG	TAA	156	ATT	TAA	1140	ATG	TAA
Bruchidius varius	954	TTG	TAA	1014	ATT	TAA	354	ATT	TAA	1335	ATG	TAT	285	ATG	TAA	1710	ATT	TAC	507	ATT	TAA	1548	ATC	TAA	690	ATT	TCA	789	ATG	TAT	675	ATG	TAA	156	ATT	TAA	1140	ATG	TAA
Altica lythri	951	TTG	TAG	1011	ATT	TAA	354	ATA	TAG	1335	ATG	TAT	282	ATG	TAA	1704	ATT	TAT	492	ATA	TAA	1545	ATT	TAA	684	ATT	TCA	789	ATG	TAA	675	ATG	TAT	156	ATA	TAA	1140	ATG	TAG
Chrysolina graminis	951	TTG	TAG	1011	ATT	TAA	354	ATT	TTG	1335	ATG	TAT	288	ATG	TAA	1710	ATT	TAA	510	ATT	TAA	1539	ATT	TAA	690	ATG	TCA	789	ATG	TAT	669	ATG	TAA	156	ATT	TAA	1140	ATG	TAG
Phaedon cochleariae	951	TTG	TAG	1011	ATT	TAA	354	ATT	TAG	1329	ATG	TAT	288	ATG	TAA	1722	ATT	TAC	504	ATT	TAA	1542	ATT	TAA	690	ATT	TCA	789	ATG	TAA	672	ATG	TAA	156	ATC	TAA	1140	ATG	TAG
Psylliodes chrysocephala	951	TTG	TAG	1014	ATT	TAA	354	ATT	TAA	1326	ATG	TAT	282	ATG	TAA	1704	ATT	TAA	504	ATT	TAA	1548	ATT	TAA	690	ATG	TCA	789	ATG	TAT	675	ATG	TAT	156	ATT	TAA	1140	ATG	TAG
Leptinotarsa decemlineata	951	ATG	TAG	1014	ATC	TAA	354	ATT	TTG	1335	ATG	TAT	288	ATG	TAA	1710	ATT	TAT	504	ATT	TAA	1548	ATT	TAA	690	ATG	TCA	789	ATG	TAT	672	ATG	TAA	156	ATC	TAA	1137	ATG	TAA
Chrysomela aeneicollis	951	TTG	TAG	1011	ATT	TAA	354	ATC	TAA	1332	ATG	TAT	288	ATG	TAA	1710	ATT	TAC	507	ATC	TAA	1548	ATC	TAA	690	ATC	TCA	789	ATG	TAT	672	ATG	TAT	156	ATC	TAA	1137	ATG	TAG

## Sheet: Table S2
Table S2: Total insertion length, mitogenome length, and insertion-to-mitogenome ratio in Chrysomelidae species
Species	Mitogenome Length (bp)	Insertion Length (bp)	Total Insertion Length (bp)	coverage
Diabrotica virgifera virgifera	16650	16647	16647	0.99982
Phyllotreta cruciferae	15716	14446	14446	0.919191
Callosobruchus maculatus	18321	597-627 1198-8163 12479-12943 13157-14692 16036-16115 16473-16542	9136	0.498663
Plagiodera versicolora	16864	16864	16864	1
Diorhabda carinata	16232	34-945 1012-1748 1842-16232	16034	0.987802
Diorhabda carinulata	16298	16298	16298	1
Ophraella communa	16553	1-616 708-970 1029-1222 1347-1763 1835-2514 2695-2939 3445-4174 4202-6694 8138-8269 8619-10003 10037-16553	13650	0.824624
Brontispa longissima	15696	1-230 251-545 793-873 1022-1448 1457-1619 1789-1887 2277-2867 2894-3763 3996-4084 4591-4713 4853-5096 5167-5256 5294-5589 5764-6196 6505-6699 6710-6773 6995-7310 7313-8105 8295-8981 9561-9638 9653-9715 10130-10490 10569-10610 10648-11064 11577-11694 11818-13004 13435-13554 13593-14045 14072-14161 14251-14786 15009-15466 15594-15696	10048	0.640163
Diabrotica undecimpunctata	18707	18707	18707	1
Phyllotreta striolata	15689	1245-2111	867	0.0552616
Cryptocephalus moraei	15683	1-7039 7163-15683	15556	0.991902
Lochmaea capreae	18846	750-1509 1569-1669 3217-3834 4925-5214 5853-5911 6002-6386 6465-6765 7414-9178 9697-12494 13781-14731 14952-15232	8287	0.439722
Bruchidius siliquastri	15812	15812	15812	1
Galeruca laticollis	19980	19980	19980	1
Chrysolina oricalcia	16935	16935	16935	1
Neocrepidodera transversa	17025	1-3404 3425-5294 5486-6565 8664-9682 9804-10475 10583-10685 11486-13192 13582-13752 13805-15124 15557-15915	11685	0.686344
Crioceris asparagi	15762	15762	15762	1
Agelastica alni	17395	1-5058 5440-5526 5587-5874 5886-6222 6559-7370 7530-9471 9539-11568 12016-14527 14663-17140 17231-17395	15689	0.901926
Crepidodera aurea	18687	1-8018 8212-8466 8481-9025 9027-10283 10317-10642 10726-11038 11048-11663 11828-11971 12093-13034 13040-13087 13187-13674 13686-18687	17930	0.959491
Chrysolina americana	18111	18111	18111	1
Lochmaea crataegi	18318	18318	18318	1
Gastrophysa polygoni	17112	264-2769 2845-2933 3210-3573 4615-5132 5284-6311 6634-6756 7606-8201 9152-9659 10634-11130 12515-14130 15956-16514	8382	0.489832
Cryptocephalus primarius	17966	2-17966	17965	0.999944
Hermaeophaga mercurialis	16049	16049	16049	1
Galerucella nymphaeae	16949	16949	16949	1
Bruchidius varius	17867	17867	17867	1
Altica lythri	18393	18393	18393	1
Chrysolina graminis	17065	305-416 1443-11713 12106-12195 13457-13856 16605-16675	10934	0.640727
Phaedon cochleariae	17280	307-1094 1658-2103 2229-2336 2407-3417 3540-3623 4136-4206 4348-4597 4630-4699 4792-4936 5235-5561 6190-6338 6468-6570 6578-6649 6965-7101 7299-7385 7520-7608 7639-7839 7844-7981 8372-8602 8629-9007 9084-9180 10214-10287 10876-10925 11678-11732 13533-13574 15002-15830 15928-16058 16411-16476 16604-16735	6304	0.364815
Psylliodes chrysocephala	22329	2-22329	22328	0.999955
Leptinotarsa decemlineata	16741	1-4702 4712-16741	16728	0.999223
Chrysomela aeneicollis	18007	872-957 1415-1452 1788-1939 2112-3375 4873-4925 5394-5756 5870-5957 6319-8026 8129-8811 8996-9071 11107-11178 12917-12989 13059-13107 15516-15568 15583-15632 16615-16667 16680-16731 16839-16887 17178-17288	5035	0.279613

## Sheet: Table S3
Table S3: Correlation between the quantities of NUMTs and nuclear genome size
NUMT Types	correlation coefficient	P value
ND1-NUMTs	0.267451	0.138914
ND2-NUMTs	0.256946	0.155713
ND3-NUMTs	0.241199	0.183559
ND4-NUMTs	0.174471	0.339556
NAD4L-NUMTs	0.160994	0.378725
ND5-NUMTs	0.260457	0.149942
ND6-NUMTs	0.177782	0.330325
COX1-NUMTs	0.243432	0.17941
COX2-NUMTs	0.250588	0.166564
COX3-NUMTs	0.252087	0.163959
ATP6-NUMTs	0.198318	0.276563
ATP8-NUMTs	0.35489	0.046251
CYTB-NUMTs	0.277847	0.123633

## Sheet: Table S4
Table S4: Statistical analysis of NUMT distribution from different gene sources on sex chromosomes and autosomes was conducted using the Wilcoxon signed-rank test with Benjamini–Hochberg correction. An asterisk (*) indicates a significant difference compared to the X chromosome, and a hash (#) indicates a significant difference compared to the Y chromosome (P < 0.05).
Species	GeneBank Accession Number	ATP6	ATP8	COX1	COX2	COX3	CYTB	ND1	ND2	ND3	ND4	NAD4L	ND5	ND6	Average
Callosobruchus maculatus	CM079341.1	0	0	1	0	0	0	0	0	0	0	0	0	0	0.0769231
	CM079342.1	0	0	0	0	1	0	0	0	0	0	0	0	0	0.0769231
	CM079343.1	0	0	0	1	0	0	0	0	0	0	0	0	0	0.0769231
	CM079344.1	0	0	1	0	0	0	0	0	0	0	0	0	0	0.0769231
	CM079345.1	0	0	0	0	0	0	0	2	0	0	0	0	0	0.153846
	CM079346.1	0	0	1	0	1	0	0	0	0	0	0	0	0	0.153846
	CM079347.1	1	0	0	0	0	0	0	1	0	0	0	0	0	0.153846
	CM079348.1	0	0	0	0	2	0	0	0	0	0	0	0	0	0.153846
	CM079349.1	0	0	0	2	2	0	0	0	0	1	0	0	0	0.384615
	CM079350.1(X)	0	0	0	0	0	0	0	0	0	0	0	0	0	0
Diorhabda carinata	CM055252.1	0	0	0	0	0	0	0	0	0	0	0	0	0	0
	CM055253.1*#	4	0	5	2	5	2	5	1	2	6	4	3	0	3
	CM055254.1	0	0	0	0	0	0	0	0	0	1	0	0	0	0.0769231
	CM055255.1	0	0	0	0	0	1	1	0	0	1	0	0	0	0.230769
	CM055256.1	0	0	0	2	0	0	0	0	0	0	0	0	0	0.153846
	CM055257.1	0	0	0	0	0	0	0	0	0	0	0	1	0	0.0769231
	CM055258.1	1	0	0	0	0	0	0	0	0	0	0	0	0	0.0769231
	CM055259.1	0	0	0	0	0	0	0	0	0	0	0	0	0	0
	CM055260.1	0	0	0	1	0	0	0	0	0	0	0	0	0	0.0769231
	CM055261.1*#	4	0	4	4	4	2	6	0	2	4	4	2	0	2.76923
	CM055262.1	0	0	0	0	0	0	0	0	0	0	0	0	0	0
	CM055263.1(X)	0	0	0	0	0	0	1	0	0	0	0	0	0	0.0769231
	CM055264.1(Y)	0	0	0	0	0	0	0	0	0	0	0	0	0	0
Diorhabda carinulata	NC_079460.1#	0	0	4	0	2	1	2	4	0	2	2	3	0	1.53846
	NC_079461.1#	0	0	0	0	1	1	0	0	0	0	0	0	0	0.153846
	NC_079462.1#	0	0	0	1	0	0	0	0	0	0	0	0	0	0.0769231
	NC_079463.1 #	0	0	1	0	0	1	0	0	0	0	0	0	0	0.153846
	NC_079464.1#	0	0	3	1	1	1	1	3	0	0	0	2	0	0.923077
	NC_079465.1#	0	0	0	1	0	0	0	0	0	0	0	0	0	0.0769231
	NC_079466.1#	0	0	1	0	0	0	0	0	0	1	0	0	0	0.153846
	NC_079467.1#	0	0	0	0	0	0	0	0	0	1	0	0	0	0.0769231
	NC_079468.1#	0	0	0	1	0	0	0	0	0	0	0	0	0	0.0769231
	NC_079469.1#	0	0	0	0	0	0	0	0	0	0	0	0	0	0
	NC_079470.1#	0	0	3	0	2	1	1	4	0	2	2	2	0	1.30769
	NC_079471.1#	0	0	0	0	0	0	0	0	0	0	0	0	0	0
	NC_079472.1(X)	1	0	1	0	1	0	0	0	0	0	0	0	0	0.230769
	NC_079473.1(Y)	1	0	8	1	5	3	3	9	1	5	4	5	0	3.46154
Cryptocephalus moraei	OX276452.1	2	0	7	1	1	4	1	5	2	1	0	2	0	2
	OX276453.1(X)	4	0	4	0	3	2	0	4	0	5	0	1	0	1.76923
	OX276454.1	2	1	4	0	2	5	1	2	0	1	0	1	0	1.46154
	OX276455.1	2	1	6	1	0	4	0	3	0	2	0	3	0	1.69231
	OX276456.1	0	0	7	0	1	1	1	2	0	1	0	2	0	1.15385
	OX276457.1	4	0	8	1	1	1	2	2	0	3	0	1	0	1.76923
	OX276458.1	1	0	8	0	0	1	3	4	0	1	1	3	0	1.69231
	OX276459.1	1	0	1	0	0	0	0	0	0	1	0	0	0	0.230769
	OX276460.1	0	0	6	0	3	2	0	4	0	1	0	4	0	1.53846
	OX276461.1	1	0	1	2	3	2	0	1	0	2	0	3	0	1.15385
	OX276462.1	1	0	2	0	3	1	2	4	0	2	0	2	0	1.30769
	OX276463.1	0	0	1	0	1	2	4	1	0	1	0	0	0	0.769231
	OX276464.1	0	0	2	0	1	0	1	1	1	1	0	2	0	0.692308
	OX276465.1	0	0	2	1	2	1	0	1	0	0	0	2	0	0.692308
	OX276466.1	1	0	2	1	0	2	0	3	0	0	0	1	0	0.769231
Bruchidius siliquastri	OX438529.1*	0	0	0	0	0	0	0	0	0	0	0	0	0	0
	OX438530.1*	0	0	1	0	1	0	0	0	0	0	0	0	0	0.153846
	OX438531.1*	0	0	0	1	0	0	0	0	0	0	0	0	0	0.0769231
	OX438532.1*	0	0	0	0	0	0	0	0	0	0	0	0	0	0
	OX438533.1*	0	0	0	1	0	0	0	0	0	0	0	0	0	0.0769231
	OX438534.1#	2	0	4	2	1	1	1	1	2	1	1	1	0	1.30769
	OX438535.1*	0	0	0	0	0	0	0	0	0	0	0	0	0	0
	OX438536.1*	0	0	1	0	0	0	0	0	0	0	0	0	0	0.0769231
	OX438537.1*	0	0	0	0	0	0	0	0	0	0	0	0	0	0
	OX438538.1(X)	11	0	2	10	11	1	2	2	0	3	3	11	0	4.30769
	OX438539.1(Y)	0	0	0	0	0	0	0	0	0	0	0	0	0	0
Galeruca laticollis	OY998175.1#	3	2	9	9	5	7	4	4	2	9	4	8	0	5.07692
	OY998176.1#	6	4	10	9	7	3	2	7	6	4	4	10	0	5.53846
	OY998177.1#	1	0	9	4	4	7	2	4	0	2	0	4	0	2.84615
	OY998178.1#	1	0	8	3	2	7	6	5	1	1	0	6	0	3.07692
	OY998179.1#	1	2	6	2	4	8	3	3	2	5	1	5	0	3.23077
	OY998180.1(X)	1	1	6	3	2	9	3	7	1	4	1	2	0	3.07692
	OY998181.1*	1	0	3	4	0	4	1	2	0	2	0	1	0	1.38462
	OY998182.1#	2	0	7	2	2	6	3	5	1	4	0	2	0	2.61538
	OY998183.1#	0	0	2	4	0	2	2	2	1	3	1	3	0	1.53846
	OY998184.1#	1	0	0	1	0	2	5	1	0	3	2	3	0	1.38462
	OY998185.1*	0	0	0	1	1	0	2	0	0	1	1	1	0	0.538462
	OY998186.1(Y)	0	0	0	0	0	0	0	0	0	1	1	1	0	0.230769
Chrysolina oricalcia	OX101808.2	1	1	4	3	1	0	1	5	0	0	0	1	0	1.30769
	OX101809.2(X)	1	0	4	0	1	0	0	0	0	0	0	0	0	0.461538
	OX101810.2	1	0	2	0	0	0	0	3	0	0	1	0	0	0.538462
	OX101811.2	0	0	2	0	1	0	0	0	0	1	0	0	0	0.307692
	OX101812.2	1	1	1	1	2	0	1	1	2	4	2	6	0	1.69231
	OX101813.2	1	0	1	0	1	0	0	0	1	0	0	0	0	0.307692
	OX101814.2	1	0	0	0	0	0	0	0	0	1	0	1	0	0.230769
	OX101815.2	1	1	1	1	1	0	1	1	1	2	1	2	0	1
	OX101816.2	0	1	2	0	1	0	0	0	0	0	0	0	0	0.307692
	OX101817.2	0	0	1	0	1	0	0	2	1	1	0	1	0	0.538462
	OX101818.2	1	0	0	2	0	0	1	0	1	0	1	3	0	0.692308
	OX101819.2	3	2	3	2	3	0	2	4	1	1	1	2	0	1.84615
	OX101820.2	0	0	2	2	1	0	0	0	0	0	1	0	0	0.461538
	OX101821.2	0	0	0	0	1	0	1	2	0	0	0	1	0	0.384615
	OX101822.2	0	0	1	0	1	0	0	0	1	0	0	0	0	0.230769
	OX101823.2	1	1	4	1	1	0	2	2	1	1	1	2	0	1.30769
	OX101824.2	1	1	1	1	1	0	0	3	1	2	0	1	0	0.923077
	OX101825.2	0	0	2	0	1	0	0	0	1	0	1	0	0	0.384615
	OX101826.2	1	0	2	1	1	0	2	2	1	1	0	2	0	1
	OX101827.2	0	0	1	1	0	0	0	0	0	0	0	0	0	0.153846
	OX101828.2	0	0	0	1	0	0	0	1	0	0	0	0	0	0.153846
	OX101829.2	0	0	0	0	0	0	0	0	0	0	0	0	0	0
Neocrepidodera transversa	OY725336.1	3	0	1	1	0	1	0	0	0	0	0	0	0	0.461538
	OY725337.1	0	0	2	1	3	1	0	0	0	0	0	0	0	0.538462
	OY725338.1	0	0	3	0	0	1	0	0	0	0	0	1	0	0.384615
	OY725339.1(X)	0	0	1	1	0	2	0	0	0	0	0	0	0	0.307692
	OY725340.1	1	0	4	0	0	0	0	2	0	0	0	0	0	0.538462
	OY725341.1	1	0	3	0	0	1	0	0	0	1	1	0	0	0.538462
	OY725342.1	1	0	2	0	0	0	0	2	0	0	0	1	0	0.461538
	OY725343.1	0	0	0	0	0	1	1	1	0	2	0	0	0	0.384615
	OY725344.1	2	0	0	0	0	0	0	0	0	0	0	0	0	0.153846
	OY725345.1	1	0	0	0	1	1	0	0	0	0	0	0	0	0.230769
	OY725346.1	0	0	4	0	0	0	0	0	1	1	0	1	0	0.538462
	OY725347.1	0	0	0	1	0	0	0	0	0	1	0	0	0	0.153846
	OY725348.1	1	0	2	0	0	0	0	0	0	0	0	0	0	0.230769
	OY725349.1	0	0	2	0	0	0	0	1	0	0	0	0	0	0.230769
	OY725350.1	0	0	0	1	1	1	0	1	0	1	0	0	0	0.384615
	OY725351.1	0	0	0	0	0	0	0	0	0	1	0	1	0	0.153846
	OY725352.1	0	0	1	0	0	0	0	0	0	0	0	0	0	0.0769231
	OY725353.1	2	0	0	0	0	0	0	0	0	0	1	0	0	0.230769
	OY725354.1	0	0	3	0	0	0	0	1	0	0	0	0	0	0.307692
	OY725355.1	0	0	2	0	0	0	0	0	0	0	0	0	0	0.153846
	OY725356.1	0	0	0	0	0	0	0	0	0	0	0	0	0	0
Crioceris asparagi	OY293826.1*#	7	0	10	8	7	7	6	7	3	8	5	15	0	6.38462
	OY293827.1*#	4	3	4	3	3	7	3	4	3	5	3	6	0	3.69231
	OY293828.1*#	3	0	7	6	4	7	4	3	1	6	3	7	0	3.92308
	OY293829.1*#	3	0	6	3	2	7	4	5	2	5	1	4	0	3.23077
	OY293830.1*#	2	0	3	1	0	0	1	1	0	1	0	0	0	0.692308
	OY293831.1*#	4	2	3	4	4	4	3	4	2	3	3	5	0	3.15385
	OY293832.1#	0	0	1	0	0	3	0	0	1	1	0	0	0	0.461538
	OY293833.1(X)	1	0	0	0	0	0	0	0	0	0	0	0	0	0.0769231
	OY293834.1(Y)	0	0	0	0	0	0	0	0	0	0	0	0	0	0
Agelastica alni	OX467708.1(X)	2	1	4	1	0	0	1	1	0	1	0	1	0	0.923077
	OX467709.1	1	0	4	2	1	1	0	1	0	0	0	0	0	0.769231
	OX467710.1	1	0	2	4	0	0	0	0	0	1	0	2	0	0.769231
	OX467711.1	0	0	3	0	0	2	0	1	1	0	0	0	0	0.538462
	OX467712.1	0	0	2	3	0	1	1	0	0	0	0	0	0	0.538462
	OX467713.1	3	0	3	1	1	1	2	0	1	1	1	1	0	1.15385
	OX467714.1	0	0	2	0	0	0	0	1	0	0	0	1	0	0.307692
	OX467715.1	1	0	0	1	0	0	0	1	1	0	0	0	0	0.307692
	OX467716.1	0	0	0	0	0	0	2	0	0	1	0	0	0	0.230769
	OX467717.1	0	0	1	0	0	1	0	0	0	0	0	0	0	0.153846
	OX467718.1	0	0	2	0	0	1	1	1	0	0	0	0	0	0.384615
	OX467719.1	0	0	3	1	0	0	0	0	0	0	0	0	0	0.307692
Crepidodera aurea	OX439472.1*	4	0	5	5	3	7	1	0	1	6	2	6	0	3.07692
	OX439473.1*	3	0	3	2	6	7	4	2	2	4	0	7	0	3.07692
	OX439474.1*	4	2	3	5	5	4	0	1	1	1	0	1	0	2.07692
	OX439475.1*	3	1	6	3	1	1	3	1	0	3	1	2	0	1.92308
	OX439476.1*	1	1	3	1	2	1	0	1	1	0	0	1	0	0.923077
	OX439477.1	0	0	2	1	0	1	1	2	0	2	0	5	0	1.07692
	OX439478.2(X)	0	0	1	0	0	1	0	0	0	0	0	1	0	0.230769
	OX439479.2	0	0	0	1	1	0	0	1	0	1	0	2	0	0.461538
	OX439480.2	1	0	0	1	2	1	0	0	0	0	0	0	0	0.384615
	OX439481.2	1	0	1	1	2	1	0	1	1	0	0	1	0	0.692308
Chrysolina americana	OY293410.1	0	0	0	1	0	1	2	0	0	2	0	2	0	0.615385
	OY293411.1	0	0	0	0	0	1	0	0	0	0	0	0	0	0.0769231
	OY293412.1	0	0	0	0	1	0	0	0	0	0	0	0	0	0.0769231
	OY293413.1	2	1	2	2	2	3	2	1	1	2	2	2	0	1.69231
	OY293414.1	0	0	0	1	0	0	0	0	0	0	0	0	0	0.0769231
	OY293415.1	0	0	1	0	0	0	0	0	0	0	0	0	0	0.0769231
	OY293416.1	1	0	2	1	1	1	2	2	1	1	1	1	0	1.07692
	OY293417.1	0	0	0	0	0	0	0	0	0	0	0	0	0	0
	OY293418.1	0	0	0	0	0	0	0	0	0	0	0	0	0	0
	OY293419.1	0	0	0	0	0	0	0	0	0	0	0	1	0	0.0769231
	OY293420.1(X)	0	0	0	0	0	0	0	3	0	1	0	0	0	0.307692
	OY293421.1	0	0	2	0	0	0	1	0	0	0	0	0	0	0.230769
Lochmaea crataegi	OX387422.1(X)	7	0	22	8	6	24	39	28	9	9	14	14	0	13.8462
	OX387423.1*	2	0	3	1	2	0	0	1	1	1	1	3	0	1.15385
	OX387424.1*	1	0	3	0	1	0	0	0	0	1	0	0	0	0.461538
	OX387425.1*	0	0	3	0	0	2	1	2	0	0	0	1	0	0.692308
	OX387426.1*	1	0	2	0	0	0	0	1	0	0	0	1	0	0.384615
	OX387427.1*	1	1	2	1	1	2	1	2	1	1	1	3	0	1.30769
	OX387428.1*	0	0	0	0	2	3	0	0	0	0	0	3	0	0.615385
	OX387429.1*	1	0	2	1	0	3	3	2	0	2	3	2	0	1.46154
	OX387430.1*	3	1	1	1	1	2	2	1	1	3	2	2	0	1.53846
	OX387431.1*	0	0	0	0	0	1	2	0	0	1	0	0	0	0.307692
	OX387432.1*	0	0	2	1	0	0	0	1	0	0	0	1	0	0.384615
	OX387433.1*	1	0	2	0	0	1	0	0	0	0	0	1	0	0.384615
	OX387434.1*	1	0	1	1	2	0	0	1	0	0	0	0	0	0.461538
	OX387435.1*	1	0	0	0	0	1	0	1	0	0	0	1	0	0.307692
	OX387436.1*	4	1	6	4	5	3	2	2	3	3	3	3	0	3
	OX387437.1(Y)	0	0	0	0	0	13	0	0	0	21	13	13	0	4.61538
Gastrophysa polygoni	OY755082.1	1	1	1	2	1	2	0	0	1	0	0	0	0	0.692308
	OY755083.1	0	0	0	0	0	1	0	0	1	0	1	0	0	0.230769
	OY755084.1	0	0	0	0	0	0	0	0	1	0	0	0	0	0.0769231
	OY755085.1(X)	0	0	1	0	0	0	0	0	0	0	0	0	0	0.0769231
	OY755086.1	1	0	0	0	0	0	1	0	0	0	0	1	0	0.230769
	OY755087.1	0	0	1	0	0	0	0	0	0	0	0	1	0	0.153846
	OY755088.1	0	0	1	0	0	0	0	3	0	0	0	0	0	0.307692
	OY755089.1	0	0	0	0	0	0	0	0	0	0	0	0	0	0
	OY755090.1	0	0	0	0	0	0	0	0	0	0	0	0	0	0
	OY755091.1	0	0	1	0	0	0	0	1	0	0	0	0	0	0.153846
	OY755092.1	0	0	0	1	0	0	0	0	0	0	0	0	0	0.0769231
	OY755093.1	0	0	0	1	0	0	0	0	0	0	0	0	0	0.0769231
Cryptocephalus primarius	OY754936.1(X)	0	0	0	0	0	0	1	1	0	1	0	1	0	0.307692
	OY754937.1	0	0	2	0	0	0	0	0	0	1	0	2	0	0.384615
	OY754938.1#	0	0	0	0	0	0	0	0	0	0	0	0	0	0
	OY754939.1#	0	0	1	0	0	0	0	0	0	0	0	0	0	0.0769231
	OY754940.1#	0	0	0	0	0	0	0	0	1	0	0	0	0	0.0769231
	OY754941.1#	0	0	0	1	0	0	0	0	1	0	0	2	0	0.307692
	OY754942.1#	0	0	0	0	0	0	0	0	0	1	0	2	0	0.230769
	OY754943.1#	0	0	0	1	0	0	0	0	0	0	0	0	0	0.0769231
	OY754944.1#	2	0	0	0	0	0	0	0	0	0	0	0	0	0.153846
	OY754945.1	1	0	0	0	1	2	0	0	0	1	0	0	0	0.384615
	OY754946.1#	0	0	0	0	0	0	0	0	0	0	0	0	0	0
	OY754947.1	1	0	3	1	0	0	0	0	0	1	0	1	0	0.538462
	OY754948.1#	1	0	0	0	1	0	0	0	0	0	0	1	0	0.230769
	OY754949.1#	0	0	1	0	0	1	0	0	0	0	0	0	0	0.153846
	OY754950.1#	0	0	2	0	0	0	0	0	0	1	0	0	0	0.230769
	OY754951.1(Y)	1	1	1	1	1	1	1	1	1	1	0	1	0	0.846154
	OY754952.1	1	1	0	0	1	1	1	1	0	2	0	1	0	0.692308
	OY754953.1	0	0	3	1	0	0	0	0	0	0	0	1	0	0.384615
	OY754954.1	0	0	1	0	1	0	0	1	1	1	0	1	0	0.461538
	OY754955.1	1	0	1	1	1	0	0	0	0	0	0	2	0	0.461538
	OY754956.1	0	0	1	0	0	1	0	0	0	3	0	2	0	0.538462
Galerucella nymphaeae	OZ021704.1(X)	0	0	3	4	0	0	0	0	0	0	0	0	0	0.538462
	OZ021705.1	0	0	4	5	0	0	0	0	0	0	0	0	0	0.692308
	OZ021706.1	0	0	2	4	0	0	0	0	0	0	0	1	0	0.538462
	OZ021707.1	0	0	5	7	0	2	2	0	1	1	1	1	0	1.53846
	OZ021708.1	0	0	1	4	0	0	0	0	0	0	0	0	0	0.384615
	OZ021709.1	0	0	2	3	0	0	0	0	0	0	0	0	0	0.384615
	OZ021710.1	0	0	1	1	0	0	0	0	0	0	0	0	0	0.153846
	OZ021711.1	0	0	2	4	0	0	0	0	0	0	0	0	0	0.461538
	OZ021712.1	0	0	1	2	0	0	0	0	0	0	0	0	0	0.230769
	OZ021713.1	0	0	3	2	0	0	0	0	0	0	0	0	0	0.384615
	OZ021714.1	0	0	1	0	0	0	0	0	0	0	0	0	0	0.0769231
	OZ021715.1	0	0	3	3	0	0	0	1	0	0	0	0	0	0.538462
	OZ021716.1	0	0	2	1	0	0	0	0	0	0	0	0	0	0.230769
	OZ021717.1	1	1	3	3	1	1	1	1	1	1	1	1	0	1.23077
	OZ021718.1	0	0	4	6	0	0	0	0	0	0	0	0	0	0.769231
	OZ021719.1	0	0	0	1	0	0	0	0	0	0	0	0	0	0.0769231
Bruchidius varius	OZ123443.1*#	1	0	3	3	2	1	1	4	2	1	1	3	0	1.69231
	OZ123444.1*#	1	0	3	1	1	1	1	0	1	1	2	3	0	1.15385
	OZ123445.1*#	3	1	5	2	3	0	0	1	1	0	1	1	0	1.38462
	OZ123446.1*	2	0	1	2	0	0	0	0	1	0	0	4	0	0.769231
	OZ123447.1*	0	0	3	3	2	0	0	1	0	0	0	1	0	0.769231
	OZ123448.1*	0	0	1	2	1	0	0	0	1	0	0	2	0	0.538462
	OZ123449.1*#	1	0	2	1	1	2	1	1	1	2	2	3	0	1.30769
	OZ123450.1*	0	0	0	1	1	0	0	0	1	0	0	1	0	0.307692
	OZ123451.1(X)	15	7	8	12	12	11	4	6	11	12	11	14	0	9.46154
	OZ123452.1(Y)	0	0	0	0	0	0	0	0	0	0	0	0	0	0
Altica lythri	OZ034800.1(X)	5	0	8	5	7	4	4	5	4	5	5	4	0	4.30769
	OZ034801.1*	8	0	15	14	8	7	6	8	5	16	8	8	0	7.92308
	OZ034802.1	3	0	8	1	3	7	4	5	2	9	10	6	0	4.46154
	OZ034803.1*	8	0	13	9	9	12	11	6	8	15	9	10	0	8.46154
	OZ034804.1*	1	0	5	3	4	3	0	4	0	3	3	0	0	2
	OZ034805.1	5	0	8	3	6	5	5	5	4	7	4	3	0	4.23077
	OZ034806.1	5	0	11	5	4	3	4	5	4	10	7	4	0	4.76923
	OZ034807.1*	8	0	8	10	11	10	10	7	8	11	2	8	0	7.15385
	OZ034808.1*	1	0	4	3	2	3	2	3	1	6	5	5	0	2.69231
	OZ034809.1*	1	0	5	2	1	4	2	2	1	5	1	3	0	2.07692
	OZ034810.1*	8	0	11	8	8	8	8	8	8	10	9	8	0	7.23077
	OZ034811.1	0	0	0	0	5	4	3	0	0	8	5	8	0	2.53846
Chrysolina graminis	OZ078246.1	0	0	0	0	0	1	1	0	0	0	0	0	0	0.153846
	OZ078247.1	0	0	1	0	0	1	0	1	0	0	0	0	0	0.230769
	OZ078248.1	0	0	0	1	1	0	0	0	0	0	0	1	0	0.230769
	OZ078249.1	0	0	3	1	0	0	0	2	0	0	0	0	0	0.461538
	OZ078250.1	0	0	1	0	0	0	0	0	0	0	0	0	0	0.0769231
	OZ078251.1	0	0	0	0	0	0	0	0	0	0	0	0	0	0
	OZ078252.1	0	0	0	1	0	0	0	0	0	0	0	0	0	0.0769231
	OZ078253.1	4	2	2	3	2	0	1	3	0	0	0	0	0	1.30769
	OZ078254.1	0	0	0	0	0	0	0	0	0	0	0	0	0	0
	OZ078255.1	0	0	1	1	0	1	0	0	0	0	0	0	0	0.230769
	OZ078256.1	0	0	0	0	0	0	0	0	0	0	1	0	0	0.0769231
	OZ078257.1(X)	0	0	1	0	0	0	0	0	0	0	0	0	0	0.0769231

## Sheet: Table S5
Table S5: NUMTs from different gene sources: unfiltered counts, length-filtered NUMTs, and haplotype classification
NUMT Types	Unfiltered number	Length-filtered	C1-NUMTs haplotype	C2-NUMTs haplotype	C3-NUMTs haplotype	C4-NUMTs haplotype	C5-NUMTs haplotype
ND1-NUMTs	320	143	35	3	69	2	1
ND2-NUMTs	387	124	44	7	46	5	0
ND3-NUMTs	186	138	49	9	36	1	4
ND4-NUMTs	431	154	41	6	82	4	0
NAD4L-NUMTs	232	153	49	5	47	1	1
ND5-NUMTs	480	155	45	2	73	2	2
ND6-NUMTs	184	137	42	4	38	1	5
COX1-NUMTs	708	126	45	8	48	5	0
COX2-NUMTs	436	159	57	15	48	3	1
COX3-NUMTs	370	166	65	8	56	4	2
ATP6-NUMTs	326	151	62	10	32	11	2
ATP8-NUMTs	59	51	24	2	9	2	4
CYTB-NUMTs	446	143	38	3	65	4	5

## Sheet: Table S6
Table S6: Types and numbers of C1-NUMTs in Chrysomelidae species
Species	ATP6	ATP8	COX1	COX2	COX3	CYTB	NAD4L	ND1	ND2	ND3	ND4	ND5	ND6
Diabrotica virgifera virgifera	1	0	1	1	1	1	1	0	0	0	1	1	1
Phyllotreta cruciferae	0	0	1	1	1	1	2	0	0	0	0	0	0
Callosobruchus maculatus	0	0	0	0	0	0	0	0	0	0	0	0	0
Plagiodera versicolora	1	0	1	1	1	1	1	1	1	1	1	1	1
Diorhabda carinata	1	0	0	0	0	0	1	0	0	2	0	1	1
Diorhabda carinulata	1	0	0	1	1	0	3	0	0	1	0	1	1
Ophraella communa	0	1	0	0	1	1	0	1	0	1	0	0	0
Brontispa longissima	0	0	0	0	0	0	0	0	0	0	0	0	0
Diabrotica undecimpunctata	2	0	0	1	1	0	1	1	1	1	0	1	0
Phyllotreta striolata	0	0	0	0	0	0	0	0	0	0	0	0	0
Cryptocephalus moraei	0	0	0	0	0	0	0	0	0	0	0	0	0
Lochmaea capreae	0	0	0	0	0	0	0	0	0	0	0	0	0
Bruchidius siliquastri	8	0	1	2	7	1	1	0	1	0	1	0	0
Galeruca laticollis	5	4	4	4	5	2	3	2	3	5	3	3	4
Chrysolina oricalcia	4	4	2	5	6	0	3	1	4	5	1	1	2
Neocrepidodera transversa	0	0	0	0	0	0	0	0	0	0	0	0	0
Crioceris asparagi	2	3	2	3	2	2	1	1	3	3	2	2	6
Agelastica alni	0	0	0	1	0	0	0	0	0	0	0	0	0
Crepidodera aurea	0	0	0	1	1	0	1	0	0	1	0	0	0
Chrysolina americana	2	0	1	0	0	0	0	1	1	0	0	0	0
Lochmaea crataegi	3	1	0	4	4	2	9	2	2	2	3	3	7
Gastrophysa polygoni	0	1	0	0	0	0	0	0	0	0	0	0	0
Cryptocephalus primarius	1	1	1	1	0	0	0	0	1	2	0	0	0
Hermaeophaga mercurialis	6	2	1	3	3	3	8	2	3	3	1	2	0
Galerucella nymphaeae	1	1	1	1	1	2	2	2	0	1	2	2	2
Bruchidius varius	7	4	6	5	7	5	5	1	4	3	7	2	2
Altica lythri	15	0	21	19	21	14	5	18	17	15	16	22	12
Chrysolina graminis	0	1	0	0	0	0	0	0	0	0	0	0	0
Phaedon cochleariae	0	0	0	0	0	0	0	0	0	0	0	0	0
Psylliodes chrysocephala	2	0	1	2	2	2	1	1	2	2	2	2	1
Leptinotarsa decemlineata	0	1	1	1	0	1	1	1	1	1	1	1	2
Chrysomela aeneicollis	0	0	0	0	0	0	0	0	0	0	0	0	0

## Sheet: Table S7
Table S7:Chi-squared test of base substitutions at the three codon positions in paired sequences
Seq1	Seq2	Position1	Position2	Position3	Chi-square test
1-COX1_numt1	1-COX1_numt2	18	6	121	165.366
1-COX1_numt1	1-COX1_numt3	20	4	121	166.524
1-COX1_numt1	1COX1	5	0	31	46.1667
1-COX1_numt2	1-COX1_numt3	5	2	3	1.4
1COX1	1-COX1_numt2	15	6	121	172.831
1COX1	1-COX1_numt3	18	4	121	171.287
2-COX1_numt1	2COX1	18	1	145	226.549
4-COX1_numt1	4COX1	0	0	1	2
5-COX1_numt1	5COX1_numt4	27	24	72	35.2683
5-COX1_numt1	05COX1	9	5	95	142.312
5-COX1_numt4	05COX1	22	20	94	78.4118
6-COX1_numt2	05numt4	15	18	25	2.72414
6-COX1_numt4	05numt4	16	18	27	3.37705
6-COX1_numt5	05numt4	21	23	29	1.42466
6-COX1_numt6	05numt4	18	26	31	3.44
6-COX1_numt1	6-COX1_numt2	28	28	78	37.3134
6-COX1_numt1	6-COX1_numt4	29	28	79	37.5147
6-COX1_numt1	6-COX1_numt5	35	32	81	30.5811
6-COX1_numt1	6-COX1_numt6	31	35	86	37.1184
6-COX1_numt1	6COX1	3	1	28	42.4375
6-COX1_numt2	6-COX1_numt4	1	0	2	2
6-COX1_numt2	6-COX1_numt5	7	5	6	0.333333
6-COX1_numt2	6-COX1_numt6	8	20	9	7.18919
6-COX1_numt2	6COX1	28	27	79	39.597
6-COX1_numt4	6-COX1_numt5	8	5	6	0.736842
6-COX1_numt4	6-COX1_numt6	9	20	11	5.15
6-COX1_numt4	6COX1	29	27	80	39.8088
6-COX1_numt5	6-COX1_numt6	15	25	15	3.63636
6-COX1_numt5	6COX1	35	31	81	31.5102
6-COX1_numt6	6COX1	31	34	87	39.1711
11-COX1_numt1	11-COX1_numt2	1	0	1	1
11-COX1_numt1	11COX1	3	0	44	77.1489
11-COX1_numt2	11COX1	4	0	44	74
16-COX1_numt1	16COX1	2	0	58	108.4
16-COX1_numt2	16COX1	22	12	118	135.211
16-COX1_numt3	16COX1	15	9	92	110.81
16-COX1_numt1	16-COX1_numt2	21	12	113	128.397
16-COX1_numt1	16-COX1_numt3	14	9	87	103.982
16-COX1_numt2	16-COX1_numt3	3	2	3	0.25
17-COX1_numt1	17-COX1_numt2	1	1	11	15.3846
17-COX1_numt1	17-COX1_numt4	6	4	49	65.7288
17-COX1_numt1	17-COX1_numt5	46	32	110	55.1915
17-COX1_numt1	17-COX1_numt6	6	1	25	30.0625
17-COX1_numt1	17COX1	1	1	11	15.3846
17-COX1_numt2	17-COX1_numt4	7	3	54	75.4062
17-COX1_numt2	17-COX1_numt5	46	32	113	58.8796
17-COX1_numt2	17-COX1_numt6	7	0	32	43.5385
17-COX1_numt2	17COX1	0	0	0	/
17-COX1_numt4	17-COX1_numt5	47	30	102	47.4749
17-COX1_numt4	17-COX1_numt6	8	3	45	56.3929
17-COX1_numt4	17COX1	7	3	54	75.4062
17-COX1_numt5	17-COX1_numt6	51	32	110	51.4301
17-COX1_numt5	17COX1	46	32	113	58.8796
17-COX1_numt6	17COX1	7	0	32	43.5385
18-COX1_numt1	18COX1	2	0	30	52.75
18-COX1_numt2	18COX1	21	16	73	54.3455
18-COX1_numt3	18COX1	1	0	27	50.2143
18-COX1_numt4	18COX1	2	1	12	14.8
18-COX1_numt5	18COX1	9	7	53	58.7826
18-COX1_numt6	18COX1	52	53	114	34.5479
18-COX1_numt7	18COX1	2	2	34	53.8947
18-COX1_numt8	18COX1	2	1	47	82.84
18-COX1_numt9	18COX1	21	12	91	90.5
18-COX1_numt1	18-COX1_numt2	20	16	69	49.7714
18-COX1_numt1	18-COX1_numt3	1	0	15	26.375
18-COX1_numt1	18-COX1_numt4	2	0	29	50.7742
18-COX1_numt1	18-COX1_numt5	9	7	46	46.6774
18-COX1_numt1	18-COX1_numt6	48	48	8	30.7692
18-COX1_numt1	18-COX1_numt7	1	2	7	6.2
18-COX1_numt1	18-COX1_numt8	2	1	31	51.2353
18-COX1_numt1	18-COX1_numt9	20	10	79	76.5321
18-COX1_numt2	18-COX1_numt3	22	16	71	50.1101
18-COX1_numt2	18-COX1_numt4	23	16	71	48.8909
18-COX1_numt2	18-COX1_numt5	28	23	57	18.7222
18-COX1_numt2	18-COX1_numt6	60	61	99	13.4818
18-COX1_numt2	18-COX1_numt7	22	18	76	54.2759
18-COX1_numt2	18-COX1_numt8	23	17	63	36.4272
18-COX1_numt2	18-COX1_numt9	23	24	49	13.5625
18-COX1_numt3	18-COX1_numt4	1	1	27	46.6207
18-COX1_numt3	18-COX1_numt5	10	7	51	53.3235
18-COX1_numt3	18-COX1_numt6	51	53	111	32.4093
18-COX1_numt3	18-COX1_numt7	1	2	13	16.625
18-COX1_numt3	18-COX1_numt8	1	1	29	50.5806
18-COX1_numt3	18-COX1_numt9	22	12	94	93.8125
18-COX1_numt4	18-COX1_numt5	11	8	52	51.0704
18-COX1_numt4	18-COX1_numt6	50	54	113	34.4055
18-COX1_numt4	18-COX1_numt7	2	3	34	50.9231
18-COX1_numt4	18-COX1_numt8	2	2	46	77.44
18-COX1_numt4	18-COX1_numt9	23	13	88	80.2419
18-COX1_numt5	18-COX1_numt6	55	56	109	26.0273
18-COX1_numt5	18-COX1_numt7	11	9	54	52.4054
18-COX1_numt5	18-COX1_numt8	11	8	38	28.7368
18-COX1_numt5	18-COX1_numt9	27	19	76	46.8361
18-COX1_numt6	18-COX1_numt7	52	55	118	37.04
18-COX1_numt6	18-COX1_numt8	52	54	116	35.7838
18-COX1_numt6	18-COX1_numt9	62	60	118	27.1
18-COX1_numt7	18-COX1_numt8	2	3	31	45.1667
18-COX1_numt7	18-COX1_numt9	23	14	93	86.3231
18-COX1_numt8	18-COX1_numt9	23	13	84	73.85
20-COX1_numt1	20-COX1_numt2	38	32	105	56.3086
20-COX1_numt1	20-COX1_numt3	22	24	65	31.8378
20-COX1_numt1	20-COX1_numt4	29	13	130	140.384
20-COX1_numt1	20-COX1_numt6	37	27	134	105.848
20-COX1_numt1	20-COX1_numt7	34	33	94	45.4783
20-COX1_numt1	20-COX1_numt8	21	11	104	114.985
20-COX1_numt1	20-COX1_numt9	38	26	76	29.2
20-COX1_numt1	20-COX1_numt10	31	16	125	121.756
20-COX1_numt1	20-COX1_numt11	28	18	126	124.233
20-COX1_numt1	20-COX1_numt12	27	26	40	3.93548
20-COX1_numt1	20COX1	28	14	125	131.293
20-COX1_numt2	20-COX1_numt3	25	27	77	40.3721
20-COX1_numt2	20-COX1_numt4	23	19	142	159.272
20-COX1_numt2	20-COX1_numt6	33	30	151	133.523
20-COX1_numt2	20-COX1_numt7	30	34	55	9.09244
20-COX1_numt2	20-COX1_numt8	18	14	110	124.62
20-COX1_numt2	20-COX1_numt9	37	30	52	6.36975
20-COX1_numt2	20-COX1_numt10	27	20	143	150.705
20-COX1_numt2	20-COX1_numt11	26	22	144	150.125
20-COX1_numt2	20-COX1_numt12	33	31	103	60.4072
20-COX1_numt2	20COX1	22	18	146	170.839
20-COX1_numt3	20-COX1_numt4	17	13	88	90.5254
20-COX1_numt3	20-COX1_numt6	18	17	86	77.5702
20-COX1_numt3	20-COX1_numt7	28	30	62	18.2
20-COX1_numt3	20-COX1_numt8	15	13	86	91
20-COX1_numt3	20-COX1_numt9	26	23	48	11.5258
20-COX1_numt3	20-COX1_numt10	19	15	82	73.0517
20-COX1_numt3	20-COX1_numt11	18	17	84	74.3361
20-COX1_numt3	20-COX1_numt12	17	24	53	23.2553
20-COX1_numt3	20COX1	16	13	85	87.3158
20-COX1_numt4	20-COX1_numt6	22	14	119	132.245
20-COX1_numt4	20-COX1_numt7	26	21	117	106.841
20-COX1_numt4	20-COX1_numt8	2	0	18	29.2
20-COX1_numt4	20-COX1_numt9	33	17	113	97.3742
20-COX1_numt4	20-COX1_numt10	16	3	106	151.024
20-COX1_numt4	20-COX1_numt11	13	5	106	152.532
20-COX1_numt4	20-COX1_numt12	24	13	123	137.637
20-COX1_numt4	20COX1	3	1	18	23.5455
20-COX1_numt6	20-COX1_numt7	27	25	121	104.37
20-COX1_numt6	20-COX1_numt8	11	4	76	103.934
20-COX1_numt6	20-COX1_numt9	43	29	119	73.6754
20-COX1_numt6	20-COX1_numt10	22	15	41	13.9231
20-COX1_numt6	20-COX1_numt11	19	17	40	12.8158
20-COX1_numt6	20-COX1_numt12	32	25	133	115.337
20-COX1_numt6	20COX1	21	13	120	138.403
20-COX1_numt7	20-COX1_numt8	23	17	105	100.028
20-COX1_numt7	20-COX1_numt9	31	32	40	1.41748
20-COX1_numt7	20-COX1_numt10	27	23	119	104.71
20-COX1_numt7	20-COX1_numt11	26	23	121	109.635
20-COX1_numt7	20-COX1_numt12	31	31	88	43.32
20-COX1_numt7	20COX1	27	21	116	103.549
20-COX1_numt8	20-COX1_numt9	22	9	79	75.6182
20-COX1_numt8	20-COX1_numt10	10	2	76	112.455
20-COX1_numt8	20-COX1_numt11	9	2	76	115.103
20-COX1_numt8	20-COX1_numt12	15	10	101	124.619
20-COX1_numt8	20COX1	1	0	17	30.3333
20-COX1_numt9	20-COX1_numt10	36	18	107	82.5217
20-COX1_numt9	20-COX1_numt11	34	21	105	76.6625
20-COX1_numt9	20-COX1_numt12	33	27	78	33.7826
20-COX1_numt9	20COX1	32	17	112	97.205
20-COX1_numt10	20-COX1_numt11	11	6	13	2.6
20-COX1_numt10	20-COX1_numt12	26	16	124	128.723
20-COX1_numt10	20COX1	13	2	106	161.868
20-COX1_numt11	20-COX1_numt12	22	18	127	137.257
20-COX1_numt11	20COX1	12	4	106	158.23
20-COX1_numt12	20COX1	23	14	120	132.013
21-COX1_numt1	21COX1	20	20	73	49.7168
22-COX1_numt1	22COX1	9	7	58	67.6486
23-COX1_numt1	23COX1	4	1	46	74.4706
23-COX1_numt2	23COX1	13	4	65	79.3415
23-COX1_numt1	23-COX1_numt2	11	5	41	39.1579
24-COX1_numt1	24-COX1_numt2	15	11	59	50.0706
24-COX1_numt1	24-COX1_numt3	7	2	33	39.5714
24-COX1_numt1	24-COX1_numt4	6	2	32	39.8
24-COX1_numt1	24-COX1_numt5	12	8	38	27.4483
24-COX1_numt1	24COX1	7	1	39	53.2766
24-COX1_numt2	24-COX1_numt3	14	11	63	58.1136
24-COX1_numt2	24-COX1_numt4	13	10	66	66.8989
24-COX1_numt2	24-COX1_numt5	19	17	72	54.0556
24-COX1_numt2	24COX1	12	10	69	74
24-COX1_numt3	24-COX1_numt4	3	2	27	37.5625
24-COX1_numt3	24-COX1_numt5	9	8	33	24.04
24-COX1_numt3	24COX1	4	1	30	43.6
24-COX1_numt4	24-COX1_numt5	6	8	8	0.363636
24-COX1_numt4	24COX1	1	1	19	30.8571
24-COX1_numt5	24COX1	7	7	25	16.6154
27-COX1_numt1	27COX1	5	1	29	39.3143
28-COX1_numt1	28-COX1_numt2	17	5	77	90.1818
28-COX1_numt1	28-COX1_numt3	15	6	47	40.9706
28-COX1_numt1	28-COX1_numt4	25	16	56	27.2371
28-COX1_numt1	28COX1	19	5	70	74.7021
28-COX1_numt2	28-COX1_numt3	18	3	79	97.22
28-COX1_numt2	28-COX1_numt4	24	11	85	78.05
28-COX1_numt2	28COX1	4	0	16	20.8
28-COX1_numt3	28-COX1_numt4	24	14	60	35.8367
28-COX1_numt3	28COX1	18	3	68	78.0899
28-COX1_numt4	28COX1	24	11	74	60.8991
29-COX1_numt1	29COX1	1	1	5	4.57143
30-COX1_numt1	30COX1	2	1	42	72.9333
30-COX1_numt2	30COX1	19	12	102	113.068
30-COX1_numt3	30COX1	14	13	73	70.82
30-COX1_numt4	30COX1	3	1	39	63.814
30-COX1_numt5	30COX1	8	2	85	135.305
30-COX1_numt6	30COX1	7	4	85	131.812
30-COX1_numt7	30COX1	8	2	86	137.25
30-COX1_numt8	30COX1	7	1	87	145.6
30-COX1_numt9	30COX1	6	4	87	138.701
30-COX1_numt10	30COX1	11	3	81	116.295
30-COX1_numt1	30-COX1_numt2	21	13	103	108.672
30-COX1_numt1	30-COX1_numt3	14	14	80	80.6667
30-COX1_numt1	30-COX1_numt4	3	2	6	2.36364
30-COX1_numt1	30-COX1_numt5	8	3	87	135.939
30-COX1_numt1	30-COX1_numt6	7	5	86	130.673
30-COX1_numt1	30-COX1_numt7	8	3	85	132.062
30-COX1_numt1	30-COX1_numt8	7	2	88	144.144
30-COX1_numt1	30-COX1_numt9	6	5	88	137.515
30-COX1_numt1	30-COX1_numt10	11	4	81	113.312
30-COX1_numt2	30-COX1_numt3	20	24	99	83.0909
30-COX1_numt2	30-COX1_numt4	22	13	99	100.045
30-COX1_numt2	30-COX1_numt5	19	14	113	127.822
30-COX1_numt2	30-COX1_numt6	18	14	111	126.392
30-COX1_numt2	30-COX1_numt7	19	14	110	122.531
30-COX1_numt2	30-COX1_numt8	18	13	113	132.292
30-COX1_numt2	30-COX1_numt9	19	16	113	123.338
30-COX1_numt2	30-COX1_numt10	18	12	104	118.627
30-COX1_numt3	30-COX1_numt4	15	14	74	68.7573
30-COX1_numt3	30-COX1_numt5	14	15	83	83.8036
30-COX1_numt3	30-COX1_numt6	13	17	82	80.375
30-COX1_numt3	30-COX1_numt7	14	15	81	80.4182
30-COX1_numt3	30-COX1_numt8	13	14	84	89.5676
30-COX1_numt3	30-COX1_numt9	14	17	84	81.7217
30-COX1_numt3	30-COX1_numt10	17	15	75	65.1215
30-COX1_numt4	30-COX1_numt5	9	3	85	129.237
30-COX1_numt4	30-COX1_numt6	8	5	84	123.979
30-COX1_numt4	30-COX1_numt7	9	3	83	125.389
30-COX1_numt4	30-COX1_numt8	8	2	86	137.25
30-COX1_numt4	30-COX1_numt9	7	5	86	130.673
30-COX1_numt4	30-COX1_numt10	12	4	79	107.137
30-COX1_numt5	30-COX1_numt6	1	6	2	4.66667
30-COX1_numt5	30-COX1_numt7	2	4	3	0.666667
30-COX1_numt5	30-COX1_numt8	1	3	4	1.75
30-COX1_numt5	30-COX1_numt9	2	4	6	2
30-COX1_numt5	30-COX1_numt10	5	5	2	1.5
30-COX1_numt6	30-COX1_numt7	1	6	1	6.25
30-COX1_numt6	30-COX1_numt8	0	5	2	5.42857
30-COX1_numt6	30-COX1_numt9	1	8	2	7.81818
30-COX1_numt6	30-COX1_numt10	4	6	0	5.6
30-COX1_numt7	30-COX1_numt8	1	3	3	1.14286
30-COX1_numt7	30-COX1_numt9	2	6	3	2.36364
30-COX1_numt7	30-COX1_numt10	5	5	1	2.90909
30-COX1_numt8	30-COX1_numt9	1	5	4	2.6
30-COX1_numt8	30-COX1_numt10	4	4	1	2
30-COX1_numt9	30-COX1_numt10	5	5	2	1.5
31-COX1_numt1	31COX1	6	1	49	74.6071
31-COX1_numt2	31COX1	8	2	47	62.8421
31-COX1_numt3	31COX1	6	1	51	78.4483
31-COX1_numt4	31COX1	7	0	53	82.9
31-COX1_numt5	31COX1	8	4	69	98.2963
31-COX1_numt6	31COX1	12	7	67	77.3256
31-COX1_numt7	31COX1	7	1	67	106.56
31-COX1_numt8	31COX1	9	0	57	85.3636
31-COX1_numt9	31COX1	9	0	57	85.3636
31-COX1_numt10	31COX1	9	3	64	89.2368
31-COX1_numt11	31COX1	10	3	64	86.8312
31-COX1_numt12	31COX1	11	2	64	87.4545
31-COX1_numt13	31COX1	8	0	41	57.8367
31-COX1_numt14	31COX1	7	6	54	67.3731
31-COX1_numt15	31COX1	10	0	59	86.6957
31-COX1_numt16	31COX1	7	1	27	31.7714
31-COX1_numt17	31COX1	7	1	25	28.3636
31-COX1_numt18	31COX1	3	0	33	55.5
31-COX1_numt19	31COX1	8	3	62	87.9726
31-COX1_numt20	31COX1	9	0	59	89.1471
31-COX1_numt24	31COX1	9	0	60	91.0435
31-COX1_numt27	31COX1	9	0	60	91.0435
31-COX1_numt28	31COX1	7	2	54	78.381
31-COX1_numt30	31COX1	4	1	30	43.6
31-COX1_numt31	31COX1	5	1	29	39.3143
31-COX1_numt32	31COX1	5	2	29	36.5
31-COX1_numt33	31COX1	5	1	30	41.1667
31-COX1_numt35	31COX1	5	1	29	39.3143
31-COX1_numt37	31COX1	5	2	29	36.5
31-COX1_numt38	31COX1	7	0	68	111.92
31-COX1_numt39	31COX1	8	1	68	105.688
31-COX1_numt1	31-COX1_numt2	6	3	14	8.43478
31-COX1_numt1	31-COX1_numt3	4	2	6	2
31-COX1_numt1	31-COX1_numt4	5	1	6	3.5
31-COX1_numt1	31-COX1_numt5	6	5	52	68.6667
31-COX1_numt1	31-COX1_numt6	10	8	47	44.5231
31-COX1_numt1	31-COX1_numt7	3	2	38	58.6512
31-COX1_numt1	31-COX1_numt8	6	1	32	42.6154
31-COX1_numt1	31-COX1_numt9	6	1	33	44.45
31-COX1_numt1	31-COX1_numt10	5	4	36	44.1333
31-COX1_numt1	31-COX1_numt11	6	4	36	41.913
31-COX1_numt1	31-COX1_numt12	7	3	36	42.3043
31-COX1_numt1	31-COX1_numt13	5	1	27	35.6364
31-COX1_numt1	31-COX1_numt14	5	7	23	16.6857
31-COX1_numt1	31-COX1_numt15	7	1	34	44.1429
31-COX1_numt1	31-COX1_numt16	7	2	50	70.8136
31-COX1_numt1	31-COX1_numt17	7	2	48	67.0526
31-COX1_numt1	31-COX1_numt18	3	1	49	83.4717
31-COX1_numt1	31-COX1_numt19	6	4	42	52.7692
31-COX1_numt1	31-COX1_numt20	6	1	34	46.2927
31-COX1_numt1	31-COX1_numt24	6	1	35	48.1429
31-COX1_numt1	31-COX1_numt27	6	1	35	48.1429
31-COX1_numt1	31-COX1_numt28	5	3	23	23.4839
31-COX1_numt1	31-COX1_numt30	4	2	52	82.8966
31-COX1_numt1	31-COX1_numt31	5	2	51	78.0345
31-COX1_numt1	31-COX1_numt32	5	3	51	74.9831
31-COX1_numt1	31-COX1_numt33	5	2	52	79.9661
31-COX1_numt1	31-COX1_numt35	5	2	50	76.1053
31-COX1_numt1	31-COX1_numt37	5	3	50	73.069
31-COX1_numt1	31-COX1_numt38	3	1	39	63.814
31-COX1_numt1	31-COX1_numt39	4	2	39	57.7333
31-COX1_numt2	31-COX1_numt3	8	3	18	12.069
31-COX1_numt2	31-COX1_numt4	9	2	18	13.3103
31-COX1_numt2	31-COX1_numt5	6	6	47	56.9831
31-COX1_numt2	31-COX1_numt6	10	9	40	31.5593
31-COX1_numt2	31-COX1_numt7	7	3	32	35.2857
31-COX1_numt2	31-COX1_numt8	7	2	28	30.8649
31-COX1_numt2	31-COX1_numt9	7	2	29	32.5789
31-COX1_numt2	31-COX1_numt10	9	3	30	28.7143
31-COX1_numt2	31-COX1_numt11	10	3	30	27.3953
31-COX1_numt2	31-COX1_numt12	11	4	30	24.1333
31-COX1_numt2	31-COX1_numt13	7	2	23	22.5625
31-COX1_numt2	31-COX1_numt14	5	8	17	7.8
31-COX1_numt2	31-COX1_numt15	8	2	30	32.6
31-COX1_numt2	31-COX1_numt16	8	3	48	61.8644
31-COX1_numt2	31-COX1_numt17	8	3	46	58.2105
31-COX1_numt2	31-COX1_numt18	5	2	47	70.3333
31-COX1_numt2	31-COX1_numt19	6	5	33	34.4091
31-COX1_numt2	31-COX1_numt20	7	2	30	34.3077
31-COX1_numt2	31-COX1_numt24	7	2	31	36.05
31-COX1_numt2	31-COX1_numt27	7	2	31	36.05
31-COX1_numt2	31-COX1_numt28	5	4	17	12.0769
31-COX1_numt2	31-COX1_numt30	5	3	50	73.069
31-COX1_numt2	31-COX1_numt31	6	3	49	68.5172
31-COX1_numt2	31-COX1_numt32	6	4	49	65.7288
31-COX1_numt2	31-COX1_numt33	6	3	50	70.4068
31-COX1_numt2	31-COX1_numt35	6	3	48	66.6316
31-COX1_numt2	31-COX1_numt37	6	4	48	63.8621
31-COX1_numt2	31-COX1_numt38	7	2	35	43.1364
31-COX1_numt2	31-COX1_numt39	8	3	35	38.6522
31-COX1_numt3	31-COX1_numt4	3	1	2	1
31-COX1_numt3	31-COX1_numt5	8	5	57	73.0571
31-COX1_numt3	31-COX1_numt6	10	7	52	55.0435
31-COX1_numt3	31-COX1_numt7	5	2	38	53.2
31-COX1_numt3	31-COX1_numt8	8	1	34	42.186
31-COX1_numt3	31-COX1_numt9	8	1	35	43.9545
31-COX1_numt3	31-COX1_numt10	7	4	36	39.8723
31-COX1_numt3	31-COX1_numt11	8	4	36	38
31-COX1_numt3	31-COX1_numt12	9	3	36	38.625
31-COX1_numt3	31-COX1_numt13	7	0	28	36.4
31-COX1_numt3	31-COX1_numt14	7	7	27	19.5122
31-COX1_numt3	31-COX1_numt15	9	1	36	43.8696
31-COX1_numt3	31-COX1_numt16	9	2	50	66.1311
31-COX1_numt3	31-COX1_numt17	9	2	48	62.4746
31-COX1_numt3	31-COX1_numt18	5	1	49	77.3818
31-COX1_numt3	31-COX1_numt19	8	3	47	60.0345
31-COX1_numt3	31-COX1_numt20	8	1	36	45.7333
31-COX1_numt3	31-COX1_numt24	8	1	37	47.5217
31-COX1_numt3	31-COX1_numt27	8	0	37	50.5333
31-COX1_numt3	31-COX1_numt28	7	3	27	26.8108
31-COX1_numt3	31-COX1_numt30	6	2	52	77.2
31-COX1_numt3	31-COX1_numt31	7	2	51	72.7
31-COX1_numt3	31-COX1_numt32	7	3	51	69.7705
31-COX1_numt3	31-COX1_numt33	7	2	52	74.5902
31-COX1_numt3	31-COX1_numt35	7	1	50	73.8966
31-COX1_numt3	31-COX1_numt37	7	2	50	70.8136
31-COX1_numt3	31-COX1_numt38	7	1	39	53.2766
31-COX1_numt3	31-COX1_numt39	6	2	39	52.6383
31-COX1_numt4	31-COX1_numt5	9	4	57	73.4
31-COX1_numt4	31-COX1_numt6	11	7	52	53.1714
31-COX1_numt4	31-COX1_numt7	6	1	38	53.7333
31-COX1_numt4	31-COX1_numt8	9	0	34	43.3023
31-COX1_numt4	31-COX1_numt9	9	0	35	45.0455
31-COX1_numt4	31-COX1_numt10	8	3	36	40.383
31-COX1_numt4	31-COX1_numt11	9	3	36	38.625
31-COX1_numt4	31-COX1_numt12	10	2	36	39.5
31-COX1_numt4	31-COX1_numt13	7	0	28	36.4
31-COX1_numt4	31-COX1_numt14	8	6	27	19.6585
31-COX1_numt4	31-COX1_numt15	10	0	36	45.0435
31-COX1_numt4	31-COX1_numt16	10	1	52	70.5714
31-COX1_numt4	31-COX1_numt17	10	1	50	66.918
31-COX1_numt4	31-COX1_numt18	6	0	51	81.7895
31-COX1_numt4	31-COX1_numt19	9	3	46	56.1034
31-COX1_numt4	31-COX1_numt20	9	0	36	46.8
31-COX1_numt4	31-COX1_numt24	9	0	37	48.5652
31-COX1_numt4	31-COX1_numt27	9	0	37	48.5652
31-COX1_numt4	31-COX1_numt28	8	2	27	27.6216
31-COX1_numt4	31-COX1_numt30	7	1	54	81.5161
31-COX1_numt4	31-COX1_numt31	8	1	53	77.0645
31-COX1_numt4	31-COX1_numt32	8	2	53	74
31-COX1_numt4	31-COX1_numt33	8	1	54	78.9524
31-COX1_numt4	31-COX1_numt35	8	1	51	73.3
31-COX1_numt4	31-COX1_numt37	8	2	51	70.2623
31-COX1_numt4	31-COX1_numt38	6	0	39	58.8
31-COX1_numt4	31-COX1_numt39	7	1	39	53.2766
31-COX1_numt5	31-COX1_numt6	8	11	14	1.63636
31-COX1_numt5	31-COX1_numt7	7	5	64	88.6053
31-COX1_numt5	31-COX1_numt8	7	4	60	83.8592
31-COX1_numt5	31-COX1_numt9	7	4	61	85.75
31-COX1_numt5	31-COX1_numt10	9	7	64	78.475
31-COX1_numt5	31-COX1_numt11	10	7	64	76.2222
31-COX1_numt5	31-COX1_numt12	11	6	64	76.5185
31-COX1_numt5	31-COX1_numt13	6	4	41	50.9412
31-COX1_numt5	31-COX1_numt14	5	10	55	65
31-COX1_numt5	31-COX1_numt15	8	4	60	81.3333
31-COX1_numt5	31-COX1_numt16	8	5	71	99.2143
31-COX1_numt5	31-COX1_numt17	8	5	69	95.439
31-COX1_numt5	31-COX1_numt18	5	4	69	106.692
31-COX1_numt5	31-COX1_numt19	4	7	26	23.0811
31-COX1_numt5	31-COX1_numt20	7	4	60	83.8592
31-COX1_numt5	31-COX1_numt24	7	4	61	85.75
31-COX1_numt5	31-COX1_numt27	7	4	61	85.75
31-COX1_numt5	31-COX1_numt28	5	6	55	74.2727
31-COX1_numt5	31-COX1_numt30	5	5	71	107.556
31-COX1_numt5	31-COX1_numt31	6	5	70	102.741
31-COX1_numt5	31-COX1_numt32	6	6	70	99.9024
31-COX1_numt5	31-COX1_numt33	6	5	71	104.659
31-COX1_numt5	31-COX1_numt35	6	5	68	98.9114
31-COX1_numt5	31-COX1_numt37	6	6	68	96.1
31-COX1_numt5	31-COX1_numt38	7	4	61	85.75
31-COX1_numt5	31-COX1_numt39	8	5	61	80.4595
31-COX1_numt6	31-COX1_numt7	11	8	59	63
31-COX1_numt6	31-COX1_numt8	10	7	54	58.507
31-COX1_numt6	31-COX1_numt9	10	7	55	60.25
31-COX1_numt6	31-COX1_numt10	13	9	59	57.1852
31-COX1_numt6	31-COX1_numt11	14	10	59	53.5181
31-COX1_numt6	31-COX1_numt12	15	9	59	53.8795
31-COX1_numt6	31-COX1_numt13	7	6	37	37.24
31-COX1_numt6	31-COX1_numt14	9	13	51	44.1644
31-COX1_numt6	31-COX1_numt15	11	7	54	56.5833
31-COX1_numt6	31-COX1_numt16	12	8	64	69.7143
31-COX1_numt6	31-COX1_numt17	12	8	63	67.9759
31-COX1_numt6	31-COX1_numt18	9	7	66	82.122
31-COX1_numt6	31-COX1_numt19	8	9	19	6.16667
31-COX1_numt6	31-COX1_numt20	10	7	54	58.507
31-COX1_numt6	31-COX1_numt24	10	7	54	58.507
31-COX1_numt6	31-COX1_numt27	10	7	54	58.507
31-COX1_numt6	31-COX1_numt28	9	9	51	51.1304
31-COX1_numt6	31-COX1_numt30	9	8	65	77.878
31-COX1_numt6	31-COX1_numt31	9	8	64	76.0741
31-COX1_numt6	31-COX1_numt32	9	9	64	73.7805
31-COX1_numt6	31-COX1_numt33	9	8	65	77.878
31-COX1_numt6	31-COX1_numt35	9	8	63	74.275
31-COX1_numt6	31-COX1_numt37	9	9	63	72
31-COX1_numt6	31-COX1_numt38	11	7	59	65.2468
31-COX1_numt6	31-COX1_numt39	12	8	59	61.0886
31-COX1_numt7	31-COX1_numt8	7	1	42	58.84
31-COX1_numt7	31-COX1_numt9	7	1	43	60.7059
31-COX1_numt7	31-COX1_numt10	2	4	6	2
31-COX1_numt7	31-COX1_numt11	3	4	6	1.07692
31-COX1_numt7	31-COX1_numt12	4	3	6	1.07692
31-COX1_numt7	31-COX1_numt13	7	0	35	49
31-COX1_numt7	31-COX1_numt14	6	7	39	40.6538
31-COX1_numt7	31-COX1_numt15	8	1	44	60.2642
31-COX1_numt7	31-COX1_numt16	8	2	66	98.6316
31-COX1_numt7	31-COX1_numt17	8	2	64	94.8108
31-COX1_numt7	31-COX1_numt18	4	1	67	115.75
31-COX1_numt7	31-COX1_numt19	7	4	56	76.3284
31-COX1_numt7	31-COX1_numt20	7	1	44	62.5769
31-COX1_numt7	31-COX1_numt24	7	1	45	64.4528
31-COX1_numt7	31-COX1_numt27	7	1	44	62.5769
31-COX1_numt7	31-COX1_numt28	6	3	39	49.875
31-COX1_numt7	31-COX1_numt30	5	2	68	111.12
31-COX1_numt7	31-COX1_numt31	6	2	67	106.16
31-COX1_numt7	31-COX1_numt32	6	3	67	102.974
31-COX1_numt7	31-COX1_numt33	6	2	68	108.105
31-COX1_numt7	31-COX1_numt35	6	2	64	100.333
31-COX1_numt7	31-COX1_numt37	6	3	64	97.1781
31-COX1_numt7	31-COX1_numt38	0	1	9	14.6
31-COX1_numt7	31-COX1_numt39	1	2	9	9.5
31-COX1_numt8	31-COX1_numt9	0	0	1	2
31-COX1_numt8	31-COX1_numt10	9	3	38	42.04
31-COX1_numt8	31-COX1_numt11	10	3	38	40.3529
31-COX1_numt8	31-COX1_numt12	11	2	38	41.2941
31-COX1_numt8	31-COX1_numt13	0	0	0	/
31-COX1_numt8	31-COX1_numt14	6	6	37	39.2245
31-COX1_numt8	31-COX1_numt15	1	0	2	2
31-COX1_numt8	31-COX1_numt16	9	1	54	76.5312
31-COX1_numt8	31-COX1_numt17	9	1	52	72.8065
31-COX1_numt8	31-COX1_numt18	6	0	53	85.661
31-COX1_numt8	31-COX1_numt19	7	3	47	62.3158
31-COX1_numt8	31-COX1_numt20	0	0	2	4
31-COX1_numt8	31-COX1_numt24	0	0	3	6
31-COX1_numt8	31-COX1_numt27	0	0	3	6
31-COX1_numt8	31-COX1_numt28	6	2	37	48.9333
31-COX1_numt8	31-COX1_numt30	6	1	54	84.2295
31-COX1_numt8	31-COX1_numt31	7	1	53	79.6066
31-COX1_numt8	31-COX1_numt32	7	2	53	76.4839
31-COX1_numt8	31-COX1_numt33	7	1	54	81.5161
31-COX1_numt8	31-COX1_numt35	7	1	52	77.7
31-COX1_numt8	31-COX1_numt37	7	2	52	74.5902
31-COX1_numt8	31-COX1_numt38	7	0	41	60.125
31-COX1_numt8	31-COX1_numt39	8	1	41	54.76
31-COX1_numt9	31-COX1_numt10	9	3	39	43.7647
31-COX1_numt9	31-COX1_numt11	10	3	39	42.0385
31-COX1_numt9	31-COX1_numt12	11	2	39	42.9615
31-COX1_numt9	31-COX1_numt13	0	0	1	2
31-COX1_numt9	31-COX1_numt14	6	6	38	40.96
31-COX1_numt9	31-COX1_numt15	1	0	1	1
31-COX1_numt9	31-COX1_numt16	9	1	55	78.4
31-COX1_numt9	31-COX1_numt17	9	1	53	74.6667
31-COX1_numt9	31-COX1_numt18	6	0	54	87.6
31-COX1_numt9	31-COX1_numt19	7	3	48	64.1724
31-COX1_numt9	31-COX1_numt20	0	0	1	2
31-COX1_numt9	31-COX1_numt24	0	0	2	4
31-COX1_numt9	31-COX1_numt27	0	0	2	4
31-COX1_numt9	31-COX1_numt28	6	2	38	50.7826
31-COX1_numt9	31-COX1_numt30	6	1	55	86.1613
31-COX1_numt9	31-COX1_numt31	7	1	54	81.5161
31-COX1_numt9	31-COX1_numt32	7	2	54	78.381
31-COX1_numt9	31-COX1_numt33	7	1	55	83.4286
31-COX1_numt9	31-COX1_numt35	7	1	53	79.6066
31-COX1_numt9	31-COX1_numt37	7	2	53	76.4839
31-COX1_numt9	31-COX1_numt38	7	0	42	62
31-COX1_numt9	31-COX1_numt39	8	1	42	56.5882
31-COX1_numt10	31-COX1_numt11	1	2	0	2
31-COX1_numt10	31-COX1_numt12	4	5	2	1.27273
31-COX1_numt10	31-COX1_numt13	8	1	31	36.95
31-COX1_numt10	31-COX1_numt14	8	9	37	30.1111
31-COX1_numt10	31-COX1_numt15	10	3	40	43.7358
31-COX1_numt10	31-COX1_numt16	10	4	63	82.1558
31-COX1_numt10	31-COX1_numt17	10	4	61	78.48
31-COX1_numt10	31-COX1_numt18	6	3	64	97.1781
31-COX1_numt10	31-COX1_numt19	9	6	52	59.3134
31-COX1_numt10	31-COX1_numt20	9	3	40	45.5
31-COX1_numt10	31-COX1_numt24	9	3	41	47.2453
31-COX1_numt10	31-COX1_numt27	9	3	40	45.5
31-COX1_numt10	31-COX1_numt28	8	5	37	37.48
31-COX1_numt10	31-COX1_numt30	7	4	65	93.3421
31-COX1_numt10	31-COX1_numt31	8	4	64	88.8421
31-COX1_numt10	31-COX1_numt32	8	5	64	86.0519
31-COX1_numt10	31-COX1_numt33	8	4	65	90.7273
31-COX1_numt10	31-COX1_numt35	7	4	60	83.8592
31-COX1_numt10	31-COX1_numt37	7	5	60	81.0833
31-COX1_numt10	31-COX1_numt38	2	3	11	9.125
31-COX1_numt10	31-COX1_numt39	3	4	11	6.33333
31-COX1_numt11	31-COX1_numt12	5	5	2	1.5
31-COX1_numt11	31-COX1_numt13	9	2	31	32.7143
31-COX1_numt11	31-COX1_numt14	9	9	37	28.5091
31-COX1_numt11	31-COX1_numt15	11	3	40	42.1111
31-COX1_numt11	31-COX1_numt16	11	4	63	79.9231
31-COX1_numt11	31-COX1_numt17	11	4	61	76.2895
31-COX1_numt11	31-COX1_numt18	7	3	64	94.4054
31-COX1_numt11	31-COX1_numt19	10	6	52	57.2941
31-COX1_numt11	31-COX1_numt20	10	3	40	43.7358
31-COX1_numt11	31-COX1_numt24	10	3	41	45.4444
31-COX1_numt11	31-COX1_numt27	10	3	40	43.7358
31-COX1_numt11	31-COX1_numt28	9	5	37	35.7647
31-COX1_numt11	31-COX1_numt30	8	4	65	90.7273
31-COX1_numt11	31-COX1_numt31	9	4	64	86.3636
31-COX1_numt11	31-COX1_numt32	9	5	64	83.6154
31-COX1_numt11	31-COX1_numt33	9	4	65	88.2308
31-COX1_numt11	31-COX1_numt35	8	4	60	81.3333
31-COX1_numt11	31-COX1_numt37	8	5	60	78.6027
31-COX1_numt11	31-COX1_numt38	3	3	11	7.52941
31-COX1_numt11	31-COX1_numt39	4	4	11	5.15789
31-COX1_numt12	31-COX1_numt13	11	1	32	34.1364
31-COX1_numt12	31-COX1_numt14	10	8	37	28.6182
31-COX1_numt12	31-COX1_numt15	12	2	40	43.1111
31-COX1_numt12	31-COX1_numt16	12	3	63	80.5385
31-COX1_numt12	31-COX1_numt17	12	3	61	76.9211
31-COX1_numt12	31-COX1_numt18	8	2	64	94.8108
31-COX1_numt12	31-COX1_numt19	11	5	52	57.7353
31-COX1_numt12	31-COX1_numt20	11	2	40	44.6415
31-COX1_numt12	31-COX1_numt24	11	2	41	46.3333
31-COX1_numt12	31-COX1_numt27	11	2	40	44.6415
31-COX1_numt12	31-COX1_numt28	10	4	37	36.3529
31-COX1_numt12	31-COX1_numt30	9	3	65	91.1169
31-COX1_numt12	31-COX1_numt31	10	3	64	86.8312
31-COX1_numt12	31-COX1_numt32	10	4	64	84
31-COX1_numt12	31-COX1_numt33	10	3	65	88.6923
31-COX1_numt12	31-COX1_numt35	10	3	61	81.2703
31-COX1_numt12	31-COX1_numt37	10	4	61	78.48
31-COX1_numt12	31-COX1_numt38	4	2	11	7.88235
31-COX1_numt12	31-COX1_numt39	5	3	11	5.47368
31-COX1_numt13	31-COX1_numt14	5	4	31	35.15
31-COX1_numt13	31-COX1_numt15	1	0	2	2
31-COX1_numt13	31-COX1_numt16	8	1	40	52.9388
31-COX1_numt13	31-COX1_numt17	8	1	38	49.3191
31-COX1_numt13	31-COX1_numt18	6	0	38	56.9091
31-COX1_numt13	31-COX1_numt19	6	1	34	46.2927
31-COX1_numt13	31-COX1_numt20	0	0	2	4
31-COX1_numt13	31-COX1_numt24	0	0	3	6
31-COX1_numt13	31-COX1_numt27	0	0	3	6
31-COX1_numt13	31-COX1_numt28	5	1	31	43.027
31-COX1_numt13	31-COX1_numt30	6	1	40	57.4894
31-COX1_numt13	31-COX1_numt31	7	1	39	53.2766
31-COX1_numt13	31-COX1_numt32	7	2	39	50.375
31-COX1_numt13	31-COX1_numt33	7	1	39	53.2766
31-COX1_numt13	31-COX1_numt35	7	1	39	53.2766
31-COX1_numt13	31-COX1_numt37	7	2	39	50.375
31-COX1_numt13	31-COX1_numt38	7	0	34	47.1707
31-COX1_numt13	31-COX1_numt39	8	1	34	42.186
31-COX1_numt14	31-COX1_numt15	7	6	39	40.6538
31-COX1_numt14	31-COX1_numt16	7	7	57	70.4225
31-COX1_numt14	31-COX1_numt17	7	7	55	66.7826
31-COX1_numt14	31-COX1_numt18	4	6	52	71.3548
31-COX1_numt14	31-COX1_numt19	5	9	43	45.8947
31-COX1_numt14	31-COX1_numt20	6	6	39	42.7059
31-COX1_numt14	31-COX1_numt24	6	6	40	44.4615
31-COX1_numt14	31-COX1_numt27	6	6	40	44.4615
31-COX1_numt14	31-COX1_numt28	4	8	2	4
31-COX1_numt14	31-COX1_numt30	4	7	57	78.2059
31-COX1_numt14	31-COX1_numt31	5	7	56	73.6176
31-COX1_numt14	31-COX1_numt32	5	8	56	71.2174
31-COX1_numt14	31-COX1_numt33	5	7	57	75.4783
31-COX1_numt14	31-COX1_numt35	5	7	55	71.7612
31-COX1_numt14	31-COX1_numt37	5	8	55	69.3824
31-COX1_numt14	31-COX1_numt38	6	6	42	48
31-COX1_numt14	31-COX1_numt39	7	7	42	43.75
31-COX1_numt15	31-COX1_numt16	10	1	56	77.9403
31-COX1_numt15	31-COX1_numt17	10	1	54	74.2462
31-COX1_numt15	31-COX1_numt18	7	0	55	86.7419
31-COX1_numt15	31-COX1_numt19	8	3	49	63.7
31-COX1_numt15	31-COX1_numt20	1	0	0	2
31-COX1_numt15	31-COX1_numt24	1	0	1	1
31-COX1_numt15	31-COX1_numt27	1	0	1	1
31-COX1_numt15	31-COX1_numt28	7	2	39	50.375
31-COX1_numt15	31-COX1_numt30	7	1	56	85.3438
31-COX1_numt15	31-COX1_numt31	8	1	55	80.8438
31-COX1_numt15	31-COX1_numt32	8	2	55	77.7538
31-COX1_numt15	31-COX1_numt33	8	1	56	82.7385
31-COX1_numt15	31-COX1_numt35	8	1	54	78.9524
31-COX1_numt15	31-COX1_numt37	8	2	54	75.875
31-COX1_numt15	31-COX1_numt38	8	0	43	61.5294
31-COX1_numt15	31-COX1_numt39	9	1	43	56.3019
31-COX1_numt16	31-COX1_numt17	6	0	2	7
31-COX1_numt16	31-COX1_numt18	4	1	28	39.8182
31-COX1_numt16	31-COX1_numt19	7	4	60	83.8592
31-COX1_numt16	31-COX1_numt20	9	1	56	80.2727
31-COX1_numt16	31-COX1_numt24	9	1	57	82.1493
31-COX1_numt16	31-COX1_numt27	9	1	57	82.1493
31-COX1_numt16	31-COX1_numt28	7	3	57	81.0746
31-COX1_numt16	31-COX1_numt30	3	0	5	4.75
31-COX1_numt16	31-COX1_numt31	4	0	4	4
31-COX1_numt16	31-COX1_numt32	4	1	4	2
31-COX1_numt16	31-COX1_numt33	4	0	5	4.66667
31-COX1_numt16	31-COX1_numt35	4	0	4	4
31-COX1_numt16	31-COX1_numt37	4	1	4	2
31-COX1_numt16	31-COX1_numt38	8	1	69	107.615
31-COX1_numt16	31-COX1_numt39	9	2	69	101.725
31-COX1_numt17	31-COX1_numt18	4	1	26	36.0645
31-COX1_numt17	31-COX1_numt19	8	4	58	77.6
31-COX1_numt17	31-COX1_numt20	9	1	54	76.5312
31-COX1_numt17	31-COX1_numt24	9	1	55	78.4
31-COX1_numt17	31-COX1_numt27	9	1	55	78.4
31-COX1_numt17	31-COX1_numt28	7	3	55	77.2923
31-COX1_numt17	31-COX1_numt30	3	0	5	4.75
31-COX1_numt17	31-COX1_numt31	4	0	4	4
31-COX1_numt17	31-COX1_numt32	4	1	4	2
31-COX1_numt17	31-COX1_numt33	4	0	5	4.66667
31-COX1_numt17	31-COX1_numt35	4	0	4	4
31-COX1_numt17	31-COX1_numt37	4	1	4	2
31-COX1_numt17	31-COX1_numt38	8	1	67	103.763
31-COX1_numt17	31-COX1_numt39	9	2	67	97.9231
31-COX1_numt18	31-COX1_numt19	5	3	61	94.2609
31-COX1_numt18	31-COX1_numt20	6	0	55	89.541
31-COX1_numt18	31-COX1_numt24	6	0	56	91.4839
31-COX1_numt18	31-COX1_numt27	6	0	56	91.4839
31-COX1_numt18	31-COX1_numt28	4	2	52	82.8966
31-COX1_numt18	31-COX1_numt30	1	1	29	50.5806
31-COX1_numt18	31-COX1_numt31	2	1	28	45.3548
31-COX1_numt18	31-COX1_numt32	2	2	28	42.25
31-COX1_numt18	31-COX1_numt33	2	1	29	47.3125
31-COX1_numt18	31-COX1_numt35	2	1	28	45.3548
31-COX1_numt18	31-COX1_numt37	2	2	28	42.25
31-COX1_numt18	31-COX1_numt38	4	0	66	117.371
31-COX1_numt18	31-COX1_numt39	5	1	66	110.583
31-COX1_numt19	31-COX1_numt20	7	3	49	66.0339
31-COX1_numt19	31-COX1_numt24	7	3	50	67.9
31-COX1_numt19	31-COX1_numt27	7	3	50	67.9
31-COX1_numt19	31-COX1_numt28	5	5	43	54.4906
31-COX1_numt19	31-COX1_numt30	5	4	60	89.3043
31-COX1_numt19	31-COX1_numt31	6	4	59	84.6087
31-COX1_numt19	31-COX1_numt32	6	5	59	81.8
31-COX1_numt19	31-COX1_numt33	6	4	60	86.5143
31-COX1_numt19	31-COX1_numt35	6	4	58	82.7059
31-COX1_numt19	31-COX1_numt37	6	5	58	79.913
31-COX1_numt19	31-COX1_numt38	7	3	57	81.0746
31-COX1_numt19	31-COX1_numt39	8	4	57	75.7391
31-COX1_numt20	31-COX1_numt24	0	0	1	2
31-COX1_numt20	31-COX1_numt27	0	0	1	2
31-COX1_numt20	31-COX1_numt28	6	2	39	52.6383
31-COX1_numt20	31-COX1_numt30	6	1	56	88.0952
31-COX1_numt20	31-COX1_numt31	7	1	55	83.4286
31-COX1_numt20	31-COX1_numt32	7	2	55	80.2813
31-COX1_numt20	31-COX1_numt33	7	1	56	85.3438
31-COX1_numt20	31-COX1_numt35	7	1	54	81.5161
31-COX1_numt20	31-COX1_numt37	7	2	54	78.381
31-COX1_numt20	31-COX1_numt38	7	0	43	63.88
31-COX1_numt20	31-COX1_numt39	8	1	43	58.4231
31-COX1_numt24	31-COX1_numt27	0	0	0	/
31-COX1_numt24	31-COX1_numt28	6	2	40	54.5
31-COX1_numt24	31-COX1_numt30	6	1	57	90.0313
31-COX1_numt24	31-COX1_numt31	7	1	56	85.3438
31-COX1_numt24	31-COX1_numt32	7	2	56	82.1846
31-COX1_numt24	31-COX1_numt33	7	1	57	87.2615
31-COX1_numt24	31-COX1_numt35	7	1	55	83.4286
31-COX1_numt24	31-COX1_numt37	7	2	55	80.2813
31-COX1_numt24	31-COX1_numt38	7	0	44	65.7647
31-COX1_numt24	31-COX1_numt39	8	1	44	60.2642
31-COX1_numt27	31-COX1_numt28	6	2	40	54.5
31-COX1_numt27	31-COX1_numt30	6	1	57	90.0313
31-COX1_numt27	31-COX1_numt31	7	1	56	85.3438
31-COX1_numt27	31-COX1_numt32	7	2	56	82.1846
31-COX1_numt27	31-COX1_numt33	7	1	57	87.2615
31-COX1_numt27	31-COX1_numt35	7	1	55	83.4286
31-COX1_numt27	31-COX1_numt37	7	2	55	80.2813
31-COX1_numt27	31-COX1_numt38	7	0	43	63.88
31-COX1_numt27	31-COX1_numt39	8	1	43	58.4231
31-COX1_numt28	31-COX1_numt30	4	3	57	89.4688
31-COX1_numt28	31-COX1_numt31	5	3	56	84.5938
31-COX1_numt28	31-COX1_numt32	5	4	56	81.6308
31-COX1_numt28	31-COX1_numt33	5	3	57	86.5231
31-COX1_numt28	31-COX1_numt35	5	3	55	82.6667
31-COX1_numt28	31-COX1_numt37	5	4	55	79.7188
31-COX1_numt28	31-COX1_numt38	6	2	42	58.24
31-COX1_numt28	31-COX1_numt39	7	3	42	53.1154
31-COX1_numt30	31-COX1_numt31	1	0	1	1
31-COX1_numt30	31-COX1_numt32	1	1	1	0
31-COX1_numt30	31-COX1_numt33	1	0	2	2
31-COX1_numt30	31-COX1_numt35	1	0	1	1
31-COX1_numt30	31-COX1_numt37	1	1	1	0
31-COX1_numt30	31-COX1_numt38	5	1	71	120.416
31-COX1_numt30	31-COX1_numt39	6	2	71	113.949
31-COX1_numt31	31-COX1_numt32	0	1	0	2
31-COX1_numt31	31-COX1_numt33	0	0	1	2
31-COX1_numt31	31-COX1_numt35	0	0	0	/
31-COX1_numt31	31-COX1_numt37	0	1	0	2
31-COX1_numt31	31-COX1_numt38	6	1	70	115.351
31-COX1_numt31	31-COX1_numt39	7	2	70	109.089
31-COX1_numt32	31-COX1_numt33	0	1	1	1
31-COX1_numt32	31-COX1_numt35	0	1	0	2
31-COX1_numt32	31-COX1_numt37	0	2	0	4
31-COX1_numt32	31-COX1_numt38	6	2	70	112
31-COX1_numt32	31-COX1_numt39	7	3	70	105.925
31-COX1_numt33	31-COX1_numt35	0	0	1	2
31-COX1_numt33	31-COX1_numt37	0	1	1	1
31-COX1_numt33	31-COX1_numt38	6	1	71	117.308
31-COX1_numt33	31-COX1_numt39	7	2	71	111.025
31-COX1_numt35	31-COX1_numt37	0	1	0	2
31-COX1_numt35	31-COX1_numt38	6	1	67	109.486
31-COX1_numt35	31-COX1_numt39	7	2	67	103.289
31-COX1_numt37	31-COX1_numt38	6	2	67	106.16
31-COX1_numt37	31-COX1_numt39	7	3	67	100.156
31-COX1_numt38	31-COX1_numt39	1	1	0	1
32-COX1_numt1	32COX1	8	2	63	92.9041
35-COX1_numt1	35-COX1_numt2	11	10	57	55.4615
35-COX1_numt1	35-COX1_numt3	10	10	58	59.0769
35-COX1_numt1	35COX1	12	10	59	56.963
35-COX1_numt2	35-COX1_numt3	1	0	23	42.25
35-COX1_numt2	35COX1	1	0	2	2
35-COX1_numt3	35COX1	2	0	25	42.8889
36-COX1_numt1	36-COX1_numt2	0	0	0	/
36-COX1_numt1	36-COX1_numt8	0	0	0	/
36-COX1_numt1	36COX1	0	0	0	/
36-COX1_numt2	36-COX1_numt8	0	0	0	/
36-COX1_numt2	36COX1	0	0	0	/
36-COX1_numt8	36COX1	0	0	0	/
37-COX1_numt1	37COX1	54	48	137	62.1172
